# Supplementary material for: Deep brain stimulation creates informational lesion through membrane depolarization in mouse hippocampus
Source: Nat Commun. 2022 Dec 13;13:7709. doi: 10.1038/s41467-022-35314-1 (PMC9748039; doi:10.1038/s41467-022-35314-1)
Supplement: Supplementary file 3 — Source Data [file 41467_2022_35314_MOESM3_ESM.xlsx]

## Sheet: figure 2
		Figure 2, Vm											Figure 2, Firing rate											Figure 2, Spectral power
		40Hz DBS		40Hz DBS			140Hz DBS		140Hz DBS				40Hz DBS		40Hz DBS			140Hz DBS		140Hz DBS				40Hz DBS		40Hz DBS			140Hz DBS		140Hz DBS
		Transient period		Sustained period			Transient period		Sustained period				Transient period		Sustained period			Transient period		Sustained period				Transient period		Sustained period			Transient period		Sustained period
		-0.6236		-0.7569			-0.3581		0.3895				6.4367		5.1317			1.6627		1.2489				0.9624		1.2627			2.1949		1.2979
		0.3381		0.5009			0.2197		0.0863				17.3509		23.1665			1.4013		-0.2011				2.4558		2.7328			1.0414		1.0242
		0.779		1.449			0.5577		0.5005				4.9048		2.7267			-0.2972		-0.1188				1.8993		1.6331			1.3619		1.0685
		-0.0956		0.4086			1.2489		1.0956				14.18		4.9509			-9.603		-11.8425				2.2136		1.9736			1.6243		1.4081
		0.3011		1.0319			0.8509		0.9465				18.6683		11.5168			34.4093		30.4068				1.3236		1.2173			2.0794		1.8078
		-0.1351		-0.0327			2.8306		2.7302				3.6738		0.9703			83.6313		8.6796				1.409		2.5235			1.7512		1.1565
		0.2437		0.1843			0.2494		0.2858				1.6855		0.1561			-0.2972		2.2005				1.8242		2.0411			0.9528		1.0299
		0.4763		0.0989			0.0427		0.1613				23.698		20.0239			-0.179		-0.178				7.7864		5.7205			1.2178		1.0166
		1.1733		2.0304			-0.1537		0.393				14.3696		9.307			0.1772		-3.3697				3.4326		3.0275			1.4093		1.0352
		0.0833		0.512			0.1835		-1.1526				-1.9318		-1.575			30.7601		8.5601				3.7316		2.7543			1.7372		1.4754
		-0.0944		1.6377			1.1513		1.2208				50.1228		21.0108			47.9706		35.0625				4.3553		5.0122			2.2214		1.8451
		0.523		2.401			0.259		0.2843				54.6772		10.0238			23.8996		25.108				5.1401		3.1204			2.4371		2.108
		0.098		-0.0173			0.1086		0.3722				9.8273		2.5275			9.625		0.3796				1.698		1.2968			1.3096		1.0682
		0.1177		0.1041			0.7283		2.0936				6.5967		-0.4321			21.9044		-1.0402				3.0543		2.4471			1.9977		0.9636
		0.4656		0.2638			0.1297		0.2385				1.46		-0.5415			-0.743		0.5059				3.4029		3.3776			1.1958		1.1245
		0.1532		1.102			1.4308		0.7303				29.7233		45.3239			31.2767		1.4008				7.9938		9.728			1.3468		1.0424
		0.086		0.2045			0.6894		0.0262				0.6855		0.5621			16.6935		1.2736				1.9412		1.853			1.4216		1.0883
		-0.0734		0.1297			0.0991		0.3027				-5.2858		4.7821			-8.9767		-1.4761				1.2429		2.0446			0.9832		1.0357
		0.0018		0.345			1.1731		-0.0943				6.1049		6.2704			-2.7357		-3.2688				2.1067		1.9771			1.3108		1.0719
		-0.0554		-0.0525			1.4868		2.4374				-1.6592		-1.3781			47.2608		22.1549				0.92		0.9599			1.4055		1.4382
		0.7914		0.355			0.2591		0.7285				7.4783		17.8342			3.065		9.0665				3.9814		4.6022			1.1628		1.2742
		-0.0278		0.095			0.1276		-0.1738				4.1614		4.7147			-2.7112		-5.9528				2.1855		3.1182			1.0926		0.9581
							0.268		0.2579									-0.0338		-0.3441									1.4354		1.0817
							-0.1503		-0.0789									-1.5151		-3.4544									0.9019		0.951
							0.9118		1.7161									15.7584		1.4988									2.4951		1.5106
							0.6194		0.3289									8.7548		0.9471									1.3993		1.077

## Sheet: Figure4
			DBS 140Hz							DBS 140Hz							DBS 40Hz							DBS 40Hz
			Spike-Vm PLV 138-142Hz							Spike-Vm PLV 3-12Hz							Spike-Vm PLV 38-42Hz							Spike-Vm PLV 3-12Hz
			Baseline		DBS		Post			Baseline		DBS		Post			Baseline		DBS		Post			Baseline		DBS		Post
			0.089		0.3025		0.1035			0.2034		0.1198		0.0971			0.1073		0.7865		0.1496			0.2114		0.0505		0.0436
			0.054		0.3219		0.0845			0.1886		0.0615		0.2209			0.1137		0.7343		0.1073			0.2192		0.0807		0.1038
			0.0402		0.4352		0.0535			0.1747		0.0854		0.1027			0.0874		0.6931		0.042			0.1815		0.0581		0.1122
			0.0735		0.308		0.0913			0.2169		0.0865		0.1748			0.0559		0.7629		0.1221			0.188		0.0994		0.1133
			0.0662		0.3878		0.139			0.1827		0.1091		0.1401			0.1163		0.7509		0.1524			0.1527		0.1087		0.0671
			0.098		0.3816		0.0291			0.2388		0.0877		0.2154			0.119		0.7559		0.0797			0.2177		0.0876		0.1051
			0.0753		0.381		0.0628			0.1372		0.0506		0.1594			0.1123		0.7579		0.1263			0.1877		0.0411		0.0446
			0.0336		0.2481		0.0727			0.2232		0.0492		0.1773			0.1062		0.7753		0.0689			0.1504		0.0477		0.0794
			0.0447		0.2828		0.0607			0.2069		0.1012		0.1632			0.1647		0.7468		0.0855			0.2375		0.0714		0.0635
			0.0822		0.3941		0.0899			0.2628		0.0621		0.0744			0.1016		0.8002		0.0778			0.2136		0.0874		0.0782
			0.0736		0.3322		0.0472			0.1793		0.0906		0.1961			0.0647		0.6978		0.083			0.1828		0.0529		0.1119
			0.0971		0.2791		0.1251			0.2326		0.0534		0.1662			0.1286		0.7619		0.0792			0.1842		0.0833		0.0978
			0.0789		0.3561		0.0695			0.2063		0.0689		0.1667			0.0927		0.7405		0.1057			0.1402		0.0515		0.0855
			0.1196		0.2627		0.0473			0.177		0.0878		0.185			0.167		0.7861		0.0775			0.1912		0.0872		0.0689
			0.0528		0.2645		0.0947			0.2413		0.0565		0.1911			0.1472		0.7072		0.1443			0.2046		0.0638		0.0622
			0.057		0.3985		0.1091			0.216		0.0844		0.2106			0.1188		0.7531		0.1253			0.1898		0.076		0.0458
			0.0887		0.3964		0.0587			0.2229		0.1027		0.1135			0.1323		0.7318		0.0638			0.1682		0.0365		0.089
			0.064		0.3871		0.0446			0.1868		0.0938		0.2066			0.1118		0.7886		0.0439			0.1922		0.0681		0.0436
			0.0876		0.3842		0.1216			0.2285		0.0621		0.1061			0.1166		0.7582		0.0916			0.166		0.0658		0.071
			0.0503		0.3886		0.1027			0.1935		0.1063		0.1243			0.1036		0.7566		0.1384			0.2098		0.0716		0.1093
			0.0967		0.3607		0.0913			0.2004		0.1156		0.1901			0.1703		0.714		0.0903			0.2186		0.0537		0.0582
			0.0582		0.3232		0.0872			0.2006		0.0754		0.187			0.1295		0.782		0.0758			0.1932		0.085		0.0945
			0.0751		0.3617		0.1399			0.2501		0.0617		0.1724			0.0891		0.7557		0.0943			0.1443		0.1122		0.0862
			0.0764		0.3547		0.0955			0.228		0.0654		0.2024			0.1194		0.7461		0.0747			0.1801		0.0854		0.111
			0.0538		0.3718		0.1715			0.2423		0.0753		0.1488			0.1433		0.7705		0.0721			0.2056		0.0722		0.0518
			0.0291		0.2616		0.0405			0.199		0.067		0.2029			0.0704		0.768		0.074			0.1772		0.0853		0.1029
			0.0703		0.357		0.0237			0.2061		0.0489		0.1529			0.1088		0.7716		0.0884			0.163		0.0958		0.092
			0.076		0.4168		0.1058			0.249		0.0706		0.1783			0.1092		0.7383		0.0408			0.2187		0.1303		0.0624
			0.0386		0.3433		0.0827			0.2243		0.0604		0.1432			0.0658		0.7489		0.0786			0.1995		0.0722		0.0745
			0.0999		0.3047		0.0681			0.2246		0.0833		0.1482			0.0468		0.7407		0.0646			0.1957		0.0533		0.0672
			0.0812		0.2827		0.1048			0.2168		0.1182		0.2258			0.1348		0.7442		0.059			0.2119		0.0754		0.0993
			0.0837		0.4147		0.0772			0.2462		0.0633		0.1421			0.0662		0.7458		0.0651			0.2316		0.0487		0.144
			0.0627		0.4002		0.125			0.2031		0.0761		0.1937			0.1011		0.8031		0.0928			0.1248		0.0944		0.0756
			0.0535		0.345		0.1164			0.2117		0.0622		0.1728			0.0491		0.7976		0.0695			0.1718		0.0757		0.0502
			0.077		0.3312		0.1278			0.2105		0.0833		0.1525			0.1228		0.6835		0.0811			0.2009		0.0262		0.1293
			0.0794		0.3695		0.066			0.1572		0.1076		0.1889			0.0734		0.7237		0.086			0.1683		0.0642		0.0597
			0.0403		0.3954		0.1077			0.3041		0.039		0.1846			0.1184		0.7681		0.0473			0.1856		0.0532		0.0672
			0.1145		0.3124		0.0672			0.2943		0.1023		0.2081			0.0786		0.7834		0.0553			0.2567		0.0731		0.053
			0.1235		0.3171		0.0588			0.2193		0.0575		0.1895			0.1263		0.7828		0.0709			0.2103		0.0509		0.0445
			0.0435		0.3831		0.1377			0.2297		0.0376		0.1201			0.1676		0.7528		0.0931			0.1479		0.0753		0.0703
			0.1204		0.3562		0.1267			0.2315		0.0958		0.1249			0.0924		0.7553		0.1305			0.1954		0.0485		0.0264
			0.0364		0.3826		0.0996			0.2062		0.0761		0.1873			0.1546		0.8022		0.1021			0.1579		0.1337		0.0855
			0.1405		0.2934		0.0586			0.2147		0.0727		0.147			0.0632		0.7857		0.106			0.2493		0.1172		0.0733
			0.0803		0.3449		0.0933			0.1968		0.0391		0.2174			0.1124		0.7467		0.0483			0.2068		0.0823		0.0581
			0.0587		0.3432		0.1026			0.2187		0.0497		0.2226			0.1656		0.7652		0.1053			0.1788		0.0396		0.1059
			0.0709		0.4363		0.0252			0.2662		0.0959		0.2048			0.1192		0.7983		0.0933			0.1962		0.076		0.0577
			0.0684		0.3532		0.1622			0.2309		0.0727		0.155			0.1089		0.7699		0.1424			0.1986		0.0667		0.0535
			0.0647		0.3013		0.0906			0.1786		0.0892		0.2134			0.081		0.7522		0.0593			0.1905		0.0678		0.1178
			0.0994		0.3583		0.0864			0.2002		0.066		0.2115			0.1126		0.7923		0.04			0.1178		0.0787		0.0593
			0.0729		0.3536		0.1525			0.1671		0.0303		0.1711			0.1194		0.7602		0.069			0.1605		0.1029		0.0663
			0.0505		0.3534		0.0765			0.1896		0.0536		0.154			0.0505		0.788		0.0749			0.1961		0.0936		0.1204
			0.0862		0.4341		0.0632			0.2718		0.1153		0.1592			0.1172		0.7048		0.1092			0.202		0.0933		0.0719
			0.0749		0.4222		0.0601			0.2515		0.0773		0.1741			0.112		0.7772		0.0432			0.1687		0.0921		0.0508
			0.0514		0.2755		0.1049			0.2077		0.0655		0.1983			0.0976		0.7562		0.1369			0.1401		0.069		0.081
			0.0733		0.3683		0.1769			0.2593		0.1016		0.1132			0.1508		0.7473		0.0894			0.1689		0.056		0.1017
			0.0925		0.3593		0.0616			0.2295		0.1163		0.1842			0.1653		0.6941		0.1517			0.1635		0.0931		0.075
			0.0378		0.3036		0.0913			0.2359		0.1187		0.1627			0.0698		0.7519		0.0629			0.1487		0.131		0.1055
			0.1007		0.3375		0.0516			0.1927		0.074		0.1647			0.09		0.7519		0.1094			0.2383		0.0339		0.0581
			0.041		0.3241		0.0974			0.2646		0.0826		0.1622			0.0788		0.7344		0.0934			0.1946		0.0742		0.1217
			0.1179		0.3718		0.0436			0.1854		0.0875		0.1863			0.1079		0.7995		0.0511			0.2018		0.0847		0.0576
			0.1036		0.2957		0.1469			0.1941		0.0643		0.1747			0.0518		0.7565		0.0625			0.19		0.1141		0.0693
			0.065		0.3373		0.1151			0.1722		0.111		0.2165			0.1197		0.7169		0.1112			0.2261		0.0771		0.06
			0.1031		0.3557		0.101			0.2216		0.0876		0.1595			0.1272		0.7525		0.142			0.2243		0.0743		0.0651
			0.0582		0.3641		0.1218			0.2067		0.0398		0.1647			0.0773		0.7108		0.1603			0.2322		0.1078		0.0927
			0.0445		0.3362		0.0902			0.2253		0.099		0.169			0.1253		0.7545		0.0585			0.1592		0.0618		0.0791
			0.0651		0.3938		0.1127			0.2569		0.0867		0.1382			0.1076		0.7802		0.0941			0.2004		0.0705		0.0813
			0.077		0.3163		0.1422			0.1618		0.0565		0.2313			0.097		0.734		0.0849			0.2157		0.112		0.0635
			0.1018		0.3159		0.0992			0.1771		0.0947		0.1523			0.1516		0.7872		0.1501			0.1348		0.058		0.0325
			0.0933		0.3138		0.0758			0.2393		0.1139		0.1949			0.0961		0.7738		0.0805			0.1592		0.0227		0.0848
			0.0644		0.404		0.1084			0.2127		0.0414		0.2321			0.0898		0.7219		0.1416			0.1847		0.0735		0.0743
			0.06		0.396		0.0671			0.227		0.079		0.196			0.0826		0.7797		0.1437			0.2249		0.0432		0.0969
			0.1035		0.3471		0.0469			0.2166		0.0735		0.2023			0.0563		0.7907		0.0914			0.2073		0.0495		0.0675
			0.0442		0.3482		0.1295			0.1324		0.1016		0.1994			0.0811		0.7062		0.0837			0.1848		0.0922		0.0909
			0.0738		0.3263		0.0404			0.2666		0.0575		0.1619			0.1075		0.7402		0.0716			0.2117		0.0727		0.1295
			0.063		0.4035		0.1038			0.1918		0.0593		0.1806			0.0543		0.8046		0.13			0.1638		0.0435		0.1048
			0.1398		0.3307		0.1082			0.2694		0.048		0.2219			0.11		0.7419		0.086			0.1854		0.0379		0.0453
			0.0544		0.4093		0.061			0.2566		0.0987		0.1811			0.068		0.7526		0.0624			0.2339		0.0643		0.1323
			0.0502		0.4325		0.0872			0.2202		0.0714		0.2733			0.0595		0.7416		0.0835			0.2094		0.0837		0.0646
			0.0715		0.3016		0.092			0.2284		0.0752		0.2288			0.1091		0.7541		0.0606			0.1234		0.0597		0.1125
			0.111		0.3271		0.1226			0.1969		0.1527		0.201			0.1269		0.7864		0.0801			0.2102		0.0613		0.0555
			0.0205		0.3893		0.1146			0.1944		0.1478		0.1357			0.1026		0.8114		0.1569			0.1959		0.0839		0.0712
			0.0669		0.376		0.0926			0.1787		0.1016		0.1844			0.1248		0.7946		0.0991			0.1968		0.073		0.0935
			0.1266		0.3877		0.0552			0.1484		0.0966		0.224			0.1073		0.7564		0.1132			0.1803		0.0694		0.0826
			0.0215		0.3409		0.0531			0.2482		0.0343		0.2119			0.1532		0.8205		0.1179			0.1703		0.0893		0.0773
			0.0692		0.3602		0.072			0.2146		0.0939		0.1511			0.1255		0.7924		0.1006			0.1887		0.0776		0.0669
			0.1111		0.3165		0.0714			0.2549		0.086		0.1764			0.0924		0.8098		0.1152			0.1638		0.0563		0.1038
			0.0271		0.4406		0.1062			0.2619		0.0364		0.1559			0.0548		0.7498		0.0577			0.1796		0.0406		0.049
			0.0264		0.346		0.0412			0.2462		0.093		0.1975			0.0705		0.7879		0.0855			0.2319		0.0963		0.0671
			0.1035		0.3484		0.0203			0.1985		0.0722		0.181			0.0551		0.7724		0.0557			0.1792		0.0767		0.0537
			0.0448		0.4063		0.0636			0.1615		0.0589		0.2018			0.0664		0.7238		0.1154			0.2073		0.0379		0.0582
			0.0367		0.3306		0.0955			0.2476		0.109		0.1717			0.147		0.7333		0.0358			0.1644		0.0465		0.0773
			0.0285		0.2819		0.0619			0.2295		0.0564		0.1732			0.1583		0.7828		0.1281			0.1885		0.0682		0.0755
			0.0843		0.3442		0.0863			0.2104		0.0783		0.2007			0.0645		0.7418		0.0799			0.1683		0.0457		0.0379
			0.0377		0.282		0.1208			0.1866		0.0753		0.1872			0.0862		0.7791		0.1122			0.2		0.0842		0.0692
			0.122		0.398		0.1101			0.2241		0.1075		0.1424			0.0892		0.7347		0.072			0.183		0.0583		0.0413
			0.067		0.2746		0.1107			0.1431		0.0871		0.2607			0.1832		0.7911		0.1063			0.1851		0.1069		0.0859
			0.0914		0.3419		0.0896			0.2293		0.0706		0.2016			0.1214		0.7392		0.056			0.1463		0.0744		0.0783
			0.0922		0.3685		0.0344			0.3071		0.0657		0.1474			0.0739		0.8059		0.1063			0.1348		0.0712		0.0639
			0.0738		0.3567		0.164			0.1971		0.0746		0.1829			0.0343		0.7282		0.0835			0.1971		0.0918		0.0734
			0.0622		0.3636		0.1195			0.2406		0.1191		0.2132			0.1119		0.7163		0.0827			0.1575		0.0849		0.0766
			0.1302		0.3885		0.0772			0.2565		0.1338		0.1293			0.0618		0.7806		0.07			0.2107		0.0522		0.0678
			0.0775		0.3599		0.0664			0.2274		0.0703		0.2039			0.077		0.7531		0.0556			0.1559		0.0766		0.0806
			0.0838		0.4008		0.0308			0.1913		0.0937		0.1368			0.0851		0.8358		0.0769			0.1747		0.1018		0.0304
			0.1248		0.3781		0.165			0.1733		0.043		0.1496			0.1821		0.7765		0.0711			0.2112		0.0674		0.1158
			0.0741		0.3607		0.0833			0.2234		0.0746		0.1597			0.094		0.7103		0.1292			0.1949		0.0939		0.074
			0.0301		0.3285		0.1168			0.1816		0.0394		0.1639			0.0932		0.734		0.1035			0.1958		0.0873		0.069
			0.0584		0.3222		0.0795			0.2688		0.0609		0.1606			0.0767		0.8198		0.075			0.176		0.1037		0.094
			0.0687		0.3982		0.1158			0.214		0.1115		0.1807			0.062		0.7454		0.1249			0.211		0.0892		0.073
			0.0586		0.2954		0.1104			0.1758		0.065		0.2023			0.0931		0.7297		0.0862			0.1878		0.0558		0.0582
			0.0868		0.3026		0.1748			0.2133		0.0787		0.1957			0.1409		0.7806		0.1155			0.1567		0.1049		0.0782
			0.0587		0.3848		0.0763			0.2051		0.076		0.1902			0.1036		0.7443		0.0694			0.1556		0.0751		0.0684
			0.0144		0.3504		0.0609			0.1542		0.0643		0.1137			0.0949		0.7459		0.0542			0.1877		0.0414		0.059
			0.0334		0.3265		0.0655			0.2659		0.0784		0.1578			0.1067		0.7414		0.1178			0.1939		0.0613		0.0318
			0.0552		0.374		0.0668			0.2318		0.1073		0.1843			0.1175		0.7016		0.0585			0.1884		0.0594		0.0492
			0.0823		0.2857		0.1039			0.2302		0.0621		0.1973			0.1216		0.7005		0.1607			0.18		0.0434		0.0589
			0.0743		0.3668		0.0893			0.2382		0.0631		0.1633			0.0672		0.7786		0.1275			0.1518		0.0577		0.0494
			0.0663		0.4344		0.0956			0.2439		0.0977		0.2084			0.0943		0.7203		0.0785			0.2217		0.0903		0.0764
			0.0386		0.3415		0.1394			0.2423		0.0686		0.1625			0.1502		0.7972		0.0619			0.1516		0.0467		0.0377
			0.0796		0.2502		0.0458			0.171		0.0778		0.1588			0.148		0.7906		0.0602			0.205		0.1312		0.0701
			0.0631		0.3325		0.051			0.1609		0.1068		0.1655			0.0854		0.758		0.0494			0.2011		0.0729		0.0357
			0.0962		0.3897		0.087			0.2226		0.0668		0.165			0.0949		0.7163		0.0924			0.1705		0.0607		0.0614
			0.077		0.3802		0.0504			0.2243		0.0766		0.1563			0.1807		0.7277		0.1384			0.1897		0.1063		0.1212
			0.0512		0.393		0.0325			0.2184		0.0783		0.1975			0.0774		0.7349		0.0816			0.1562		0.0825		0.0765
			0.1375		0.3524		0.0627			0.1997		0.0444		0.1584			0.076		0.7718		0.0532			0.146		0.1058		0.0486
			0.0381		0.3683		0.0299			0.2491		0.1127		0.1795			0.0835		0.7516		0.1684			0.1361		0.0887		0.0747
			0.0701		0.3932		0.2053			0.2473		0.0867		0.1425			0.1263		0.7906		0.1287			0.1881		0.0417		0.0991
			0.0532		0.3829		0.1263			0.2194		0.0448		0.2034			0.1096		0.7851		0.1267			0.2287		0.0497		0.0711
			0.0963		0.385		0.036			0.2385		0.0568		0.1782			0.1041		0.7433		0.1307			0.1901		0.0797		0.0597
			0.0902		0.3536		0.0731			0.2178		0.0755		0.1707			0.116		0.7383		0.0828			0.2071		0.0982		0.0837
			0.1212		0.3723		0.0881			0.1846		0.0692		0.1968			0.0797		0.7425		0.1193			0.2058		0.0638		0.0954
			0.1027		0.4023		0.1251			0.2551		0.0848		0.2747			0.0858		0.7724		0.199			0.1497		0.1008		0.0669
			0.1318		0.4393		0.0703			0.19		0.056		0.1122			0.0932		0.7623		0.0655			0.1504		0.0605		0.0854
			0.0362		0.3494		0.1229			0.2024		0.0307		0.1665			0.1477		0.7653		0.0381			0.1561		0.0774		0.0679
			0.1354		0.3254		0.0614			0.2611		0.1265		0.1572			0.0935		0.7685		0.1306			0.2161		0.0702		0.1134
			0.0508		0.4456		0.1			0.238		0.1059		0.1962			0.0655		0.8044		0.0521			0.1455		0.0615		0.0675
			0.0522		0.3509		0.0292			0.2008		0.1033		0.2072			0.116		0.7296		0.1349			0.186		0.0779		0.0407
			0.114		0.3281		0.122			0.2132		0.0473		0.1839			0.1051		0.7465		0.1345			0.1667		0.0763		0.0705
			0.0897		0.3352		0.0553			0.2439		0.0799		0.1704			0.0881		0.7838		0.1604			0.1856		0.0565		0.0257
			0.1231		0.351		0.2045			0.2239		0.0972		0.2196			0.0924		0.6726		0.1035			0.2282		0.1161		0.0535
			0.1097		0.409		0.1211			0.1999		0.0971		0.2158			0.1081		0.7401		0.1041			0.1966		0.0553		0.0486
			0.0482		0.4224		0.0403			0.2709		0.056		0.0844			0.1054		0.7356		0.0501			0.1493		0.0928		0.0554
			0.0608		0.4026		0.091			0.245		0.0837		0.1509			0.1658		0.7423		0.0702			0.2025		0.0697		0.0794
			0.0878		0.3416		0.025			0.2206		0.062		0.2316			0.106		0.8452		0.0733			0.171		0.077		0.0439
			0.1711		0.4185		0.0718			0.2255		0.051		0.142			0.1417		0.7766		0.0848			0.1744		0.0512		0.0644
			0.08		0.2405		0.0703			0.2451		0.0964		0.2042			0.0435		0.7579		0.0593			0.1965		0.0567		0.0414
			0.0634		0.3144		0.0974			0.2214		0.1207		0.2513			0.1114		0.785		0.1041			0.186		0.0972		0.0605
			0.1082		0.3541		0.0925			0.2156		0.1143		0.1338			0.075		0.733		0.0657			0.1996		0.0744		0.0779
			0.071		0.3479		0.1116			0.1849		0.0622		0.1576			0.1032		0.7735		0.111			0.1875		0.0757		0.0461
			0.0987		0.2983		0.1161			0.2425		0.0682		0.1721			0.0792		0.6532		0.1257			0.2098		0.0699		0.1082
			0.019		0.3114		0.1802			0.2014		0.0856		0.1659			0.1146		0.7219		0.1009			0.1975		0.126		0.0647
			0.1056		0.3566		0.0577			0.2477		0.1003		0.1972			0.122		0.7475		0.1358			0.1625		0.0923		0.027
			0.0913		0.355		0.1179			0.208		0.0558		0.2771			0.1266		0.7262		0.0588			0.155		0.0653		0.0535
			0.1019		0.3817		0.0331			0.1856		0.0534		0.194			0.0754		0.7272		0.0921			0.2097		0.1333		0.0513
			0.102		0.335		0.0635			0.2284		0.0629		0.1157			0.0935		0.8367		0.1866			0.1929		0.0598		0.0349
			0.0524		0.3039		0.0698			0.1727		0.0793		0.1613			0.1352		0.7446		0.0362			0.2473		0.1341		0.05
			0.0644		0.3327		0.1016			0.2347		0.0735		0.1823			0.1094		0.7357		0.0896			0.1456		0.0905		0.1165
			0.0629		0.3257		0.0697			0.2152		0.0696		0.1845			0.1255		0.7645		0.0892			0.2005		0.0771		0.0641
			0.0684		0.3921		0.088			0.2291		0.1411		0.0964			0.121		0.7936		0.15			0.2023		0.1062		0.1035
			0.0283		0.257		0.0835			0.2159		0.0501		0.1993			0.1114		0.7724		0.0234			0.1344		0.0571		0.0723
			0.0635		0.3353		0.0908			0.2075		0.0979		0.1605			0.0801		0.7542		0.0854			0.189		0.1224		0.0347
			0.0914		0.3414		0.1294			0.2265		0.0735		0.1861			0.104		0.7706		0.1034			0.1948		0.0919		0.1084
			0.0719		0.3351		0.0654			0.1971		0.0866		0.1421			0.074		0.7519		0.0601			0.2006		0.0922		0.058
			0.1261		0.3997		0.1101			0.2995		0.1212		0.2548			0.1113		0.7601		0.0679			0.1434		0.0547		0.0805
			0.102		0.3431		0.0867			0.1598		0.0777		0.1433			0.1534		0.7788		0.0858			0.2125		0.0856		0.0656
			0.1228		0.325		0.0996			0.2439		0.0815		0.2037			0.1069		0.7846		0.1015			0.1982		0.0657		0.1008
			0.102		0.3058		0.0781			0.2302		0.0909		0.1437			0.1608		0.7217		0.0603			0.2057		0.0664		0.0624
			0.0618		0.355		0.088			0.2669		0.0775		0.2028			0.0874		0.7691		0.1377			0.1441		0.0481		0.0617
			0.1209		0.3143		0.1928			0.2434		0.0771		0.1911			0.1423		0.7624		0.1004			0.1953		0.0495		0.0193
			0.0826		0.3524		0.0418			0.2209		0.0609		0.1661			0.1386		0.7554		0.122			0.1606		0.0357		0.0873
			0.0455		0.3408		0.1022			0.2033		0.0581		0.168			0.1295		0.7793		0.0775			0.2179		0.0762		0.0932
			0.108		0.348		0.0984			0.2143		0.0969		0.177			0.1304		0.7358		0.1625			0.1601		0.104		0.0828
			0.0797		0.3479		0.121			0.2287		0.1106		0.1352			0.1229		0.7219		0.1593			0.1851		0.0492		0.0805
			0.0544		0.325		0.0855			0.1729		0.1091		0.2531			0.1439		0.7385		0.0788			0.1733		0.0754		0.0845
			0.0853		0.3788		0.0571			0.1936		0.0907		0.148			0.0511		0.7842		0.0675			0.1737		0.0896		0.0831
			0.0679		0.3577		0.1761			0.1998		0.0737		0.2166			0.1549		0.821		0.0503			0.1694		0.0634		0.032
			0.1108		0.3391		0.132			0.2399		0.091		0.1695			0.1096		0.7795		0.1101			0.2075		0.083		0.0652
			0.096		0.3874		0.0848			0.2424		0.1416		0.1413			0.0952		0.7829		0.0773			0.2053		0.0698		0.1295
			0.1047		0.3659		0.1015			0.2792		0.0705		0.1883			0.1193		0.7976		0.1314			0.2027		0.081		0.1156
			0.0821		0.4494		0.0749			0.2294		0.062		0.1896			0.0959		0.7641		0.0745			0.1747		0.046		0.0852
			0.0378		0.3852		0.0412			0.1956		0.0859		0.184			0.0884		0.7415		0.1197			0.1496		0.079		0.0301
			0.0724		0.2942		0.1234			0.1868		0.0463		0.1767			0.1421		0.7317		0.0621			0.1906		0.0401		0.0692
			0.1133		0.4		0.0583			0.2792		0.1288		0.135			0.0813		0.7522		0.0837			0.1898		0.0748		0.0916
			0.0689		0.3773		0.1305			0.1789		0.1161		0.1848			0.1045		0.7823		0.0234			0.1973		0.102		0.0419
			0.0615		0.3754		0.116			0.2852		0.0934		0.1771			0.1117		0.7606		0.047			0.2295		0.1106		0.061
			0.0931		0.3315		0.0347			0.1299		0.0707		0.2087			0.2019		0.7439		0.0855			0.1724		0.0967		0.0911
			0.0288		0.4015		0.0355			0.2703		0.0376		0.2046			0.0727		0.7363		0.0962			0.1459		0.0996		0.0809
			0.0486		0.3707		0.1318			0.2669		0.0733		0.1646			0.0592		0.7424		0.1042			0.2509		0.132		0.1346
			0.0613		0.3539		0.1614			0.2024		0.0366		0.1809			0.0657		0.8041		0.0821			0.1828		0.0581		0.0929
			0.0327		0.3257		0.111			0.2443		0.0567		0.1877			0.0801		0.7507		0.0787			0.2344		0.0499		0.0604
			0.0666		0.281		0.0905			0.1778		0.0716		0.1234			0.1044		0.7647		0.0955			0.1843		0.0568		0.0802
			0.039		0.3149		0.0357			0.238		0.0497		0.1478			0.1084		0.6912		0.0853			0.1962		0.076		0.1224
			0.1202		0.3401		0.1289			0.2133		0.0892		0.1305			0.0774		0.7854		0.0909			0.1963		0.0603		0.1216
			0.0252		0.2694		0.0363			0.2534		0.0597		0.1774			0.1477		0.7236		0.09			0.1619		0.0982		0.0836
			0.0518		0.3806		0.0869			0.235		0.0735		0.2155			0.0604		0.7859		0.0921			0.1664		0.1007		0.1084
			0.106		0.3812		0.1127			0.2057		0.0917		0.15			0.0991		0.7955		0.1089			0.1901		0.0383		0.0658
			0.0416		0.2607		0.0946			0.2075		0.0596		0.1327			0.0419		0.7404		0.0608			0.2116		0.0631		0.0884
			0.1144		0.2966		0.0721			0.2195		0.0968		0.196			0.1565		0.8091		0.0824			0.1777		0.0532		0.0632
			0.0826		0.3452		0.0848			0.2175		0.0695		0.1851			0.1189		0.7907		0.0967			0.1963		0.0524		0.0908
			0.071		0.3213		0.0688			0.1615		0.0807		0.1992			0.0341		0.7344		0.0787			0.1952		0.0492		0.0547
			0.0726		0.3887		0.0497			0.2055		0.0856		0.145			0.0847		0.7928		0.0788			0.2427		0.0437		0.0597
			0.1397		0.3595		0.0773			0.2042		0.0397		0.1852			0.0543		0.722		0.0819			0.2208		0.0434		0.0659
			0.0678		0.3422		0.057			0.2226		0.0667		0.194			0.0983		0.7734		0.0991			0.218		0.0783		0.0739
			0.0407		0.3364		0.1198			0.2758		0.1081		0.1824			0.1185		0.7817		0.0966			0.1787		0.0613		0.0264
			0.0464		0.3328		0.0667			0.2858		0.0786		0.1644			0.1161		0.7823		0.0588			0.1665		0.1422		0.0995
			0.0706		0.3546		0.1426			0.2474		0.0533		0.2127			0.0758		0.799		0.0975			0.176		0.103		0.0729
			0.1129		0.3621		0.0624			0.2122		0.0856		0.1562			0.0716		0.7442		0.0879			0.2292		0.118		0.1283
			0.1834		0.3296		0.0371			0.2468		0.1268		0.1413			0.0987		0.749		0.0707			0.1854		0.0311		0.1033
			0.0387		0.3338		0.0511			0.246		0.1486		0.1987			0.1246		0.7673		0.094			0.2178		0.0771		0.1085
			0.0394		0.3176		0.081			0.252		0.0581		0.1147			0.0659		0.7179		0.1323			0.2168		0.0479		0.0443
			0.039		0.3787		0.1749			0.2229		0.1231		0.139			0.1261		0.7461		0.0512			0.2447		0.0525		0.1304
			0.0746		0.3699		0.0668			0.1995		0.0664		0.1133			0.0576		0.7865		0.0715			0.1855		0.0921		0.0864
			0.0993		0.3005		0.0614			0.2731		0.0758		0.1321			0.137		0.7846		0.103			0.1652		0.0676		0.121
			0.0375		0.4017		0.1691			0.2397		0.0843		0.1922			0.1043		0.7118		0.0743			0.2388		0.1001		0.0992
			0.0472		0.3439		0.0564			0.1534		0.1263		0.2175			0.0965		0.7448		0.1272			0.1817		0.0442		0.0658
			0.0411		0.3987		0.1189			0.2903		0.0605		0.1707			0.1138		0.7762		0.1068			0.1792		0.0779		0.0701
			0.0611		0.3757		0.0963			0.2392		0.0882		0.2105			0.0924		0.7499		0.1288			0.1914		0.059		0.1004
			0.054		0.3421		0.0752			0.2798		0.0843		0.1831			0.1051		0.7268		0.0339			0.1314		0.0749		0.0833
			0.0532		0.3375		0.0743			0.2254		0.083		0.2553			0.1348		0.7607		0.0599			0.1285		0.0911		0.1112
			0.0999		0.3289		0.1008			0.2783		0.0631		0.1473			0.1015		0.7388		0.1359			0.1792		0.0762		0.0729
			0.0864		0.2896		0.0622			0.2684		0.0959		0.1681			0.139		0.7401		0.0891			0.2282		0.0545		0.0783
			0.053		0.3654		0.0562			0.1891		0.0579		0.1624			0.1486		0.7317		0.0858			0.1776		0.1281		0.0802
			0.0915		0.3342		0.1706			0.1995		0.0921		0.1361			0.1492		0.7997		0.0285			0.206		0.0849		0.1284
			0.0881		0.3951		0.0879			0.2347		0.0378		0.2018			0.1401		0.6883		0.0562			0.1515		0.0995		0.0709
			0.1109		0.3295		0.0964			0.227		0.1011		0.2111			0.1542		0.7738		0.1347			0.1991		0.1103		0.0537
			0.0598		0.3449		0.0607			0.2129		0.0826		0.1043			0.1524		0.7375		0.1543			0.194		0.0711		0.0457
			0.0654		0.404		0.0869			0.2151		0.0788		0.1879			0.055		0.7126		0.1277			0.1744		0.0628		0.0653
			0.0326		0.291		0.0764			0.2086		0.0732		0.1923			0.1165		0.651		0.0829			0.1408		0.0609		0.04
			0.0514		0.3332		0.0766			0.2363		0.0618		0.2137			0.0893		0.7064		0.1036			0.1618		0.0481		0.1137
			0.1383		0.3767		0.1436			0.2127		0.0654		0.2026			0.0378		0.7673		0.0536			0.2071		0.0726		0.0608
			0.0423		0.3361		0.148			0.2246		0.0481		0.1709			0.0775		0.7605		0.1357			0.1979		0.0529		0.0933
			0.1125		0.2264		0.0527			0.2333		0.0525		0.1866			0.0704		0.7652		0.0841			0.1968		0.0616		0.0798
			0.0912		0.3318		0.1034			0.1546		0.0606		0.1543			0.1181		0.7452		0.0753			0.1723		0.0857		0.0807
			0.1188		0.2817		0.1678			0.2162		0.0357		0.1864			0.1086		0.7032		0.1003			0.1932		0.0984		0.0847
			0.1261		0.3425		0.0731			0.1414		0.1059		0.1704			0.0422		0.7846		0.092			0.1905		0.0481		0.0685
			0.0561		0.3177		0.1492			0.1823		0.0526		0.1932			0.1461		0.7276		0.1137			0.2036		0.0471		0.0489
			0.0819		0.4017		0.1219			0.2041		0.085		0.1753			0.11		0.7798		0.0984			0.182		0.0674		0.0655
			0.056		0.3411		0.0478			0.2555		0.0784		0.1446			0.2088		0.7844		0.1151			0.1621		0.0707		0.1006
			0.0535		0.3465		0.0389			0.2124		0.0526		0.1517			0.1091		0.7222		0.1069			0.1662		0.0778		0.0579
			0.0624		0.3267		0.0829			0.1601		0.0512		0.1291			0.1052		0.7121		0.1202			0.1679		0.0753		0.0498
			0.0349		0.3989		0.0882			0.2276		0.081		0.1189			0.0908		0.811		0.0697			0.1913		0.0857		0.0485
			0.0735		0.2711		0.0739			0.218		0.0764		0.1531			0.0828		0.7534		0.0758			0.1876		0.0637		0.0816
			0.1383		0.4448		0.0464			0.2379		0.0425		0.1604			0.1704		0.8145		0.1437			0.1461		0.0643		0.0598
			0.0719		0.3528		0.0386			0.2042		0.0726		0.1775			0.1722		0.7062		0.0784			0.1612		0.0815		0.0758
			0.076		0.2826		0.1177			0.235		0.1216		0.1938			0.148		0.7604		0.064			0.185		0.0966		0.1255
			0.068		0.3222		0.0559			0.2045		0.0661		0.1788			0.1153		0.7997		0.1368			0.1752		0.0455		0.0573
			0.0917		0.3941		0.141			0.1569		0.1524		0.141			0.1733		0.7205		0.0932			0.2248		0.1103		0.0827
			0.0922		0.2801		0.1939			0.2016		0.0817		0.1597			0.0992		0.7993		0.0473			0.1401		0.0421		0.0703
			0.0355		0.294		0.043			0.3004		0.0675		0.1261			0.0982		0.7413		0.0776			0.1783		0.0827		0.0485
			0.0489		0.3682		0.074			0.202		0.0669		0.1496			0.1107		0.8058		0.1026			0.1516		0.0454		0.0546
			0.1105		0.3433		0.0339			0.2337		0.0848		0.158			0.1281		0.7636		0.081			0.1397		0.0498		0.0726
			0.1478		0.3775		0.0746			0.2022		0.0667		0.2293			0.1767		0.7892		0.0562			0.1924		0.0561		0.0587
			0.0284		0.3364		0.0653			0.2453		0.0859		0.1724			0.0593		0.7451		0.0774			0.2101		0.0516		0.0986
			0.0285		0.39		0.0676			0.2443		0.0813		0.204			0.0886		0.7367		0.0476			0.1994		0.0773		0.0934
			0.0421		0.307		0.1266			0.1705		0.0304		0.0988			0.0394		0.7627		0.0845			0.1994		0.0406		0.0655
			0.072		0.4019		0.0546			0.197		0.1378		0.1973			0.1137		0.7678		0.1295			0.1601		0.1068		0.0738
			0.0755		0.3274		0.061			0.1766		0.0868		0.1753			0.1419		0.7058		0.0813			0.1746		0.0626		0.0371
			0.0782		0.3473		0.1516			0.2413		0.1112		0.2086			0.1216		0.7422		0.102			0.168		0.0673		0.0488
			0.0638		0.3512		0.0669			0.2744		0.1138		0.1778			0.067		0.7289		0.1352			0.2241		0.0292		0.1075
			0.0924		0.3219		0.0935			0.2013		0.047		0.187			0.1466		0.7507		0.122			0.2084		0.055		0.0598
			0.036		0.3674		0.1159			0.1933		0.0793		0.1762			0.115		0.7293		0.1347			0.2131		0.054		0.0787
			0.0875		0.2664		0.0665			0.2248		0.0415		0.2026			0.1247		0.785		0.0487			0.1399		0.0679		0.05
			0.1122		0.3384		0.1478			0.1983		0.0423		0.1524			0.0826		0.8397		0.0417			0.1858		0.086		0.0585
			0.059		0.3599		0.148			0.2597		0.058		0.2166			0.1409		0.8012		0.1482			0.1461		0.0575		0.0619
			0.0337		0.3233		0.1379			0.227		0.0711		0.2234			0.1058		0.7821		0.115			0.1783		0.0581		0.0788
			0.0705		0.3599		0.0651			0.2352		0.0539		0.2105			0.094		0.7154		0.1419			0.1975		0.0665		0.0941
			0.0129		0.3046		0.1227			0.2048		0.0709		0.1651			0.0549		0.7087		0.1142			0.1982		0.1101		0.0767
			0.1083		0.3438		0.089			0.1858		0.0751		0.1129			0.1315		0.753		0.1282			0.2011		0.0765		0.0892
			0.0597		0.2817		0.0611			0.2829		0.0524		0.1611			0.099		0.8001		0.0417			0.1489		0.0861		0.083
			0.0445		0.3647		0.1049			0.2765		0.05		0.2276			0.0975		0.7674		0.034			0.2068		0.068		0.0549
			0.0772		0.3809		0.0844			0.2954		0.068		0.1315			0.0743		0.7528		0.1099			0.1637		0.0825		0.0627
			0.0632		0.3776		0.0831			0.3135		0.0698		0.1653			0.0541		0.7076		0.0853			0.2191		0.0665		0.0604
			0.0375		0.322		0.1012			0.1938		0.0871		0.2074			0.0292		0.7906		0.111			0.2164		0.0777		0.0464
			0.1108		0.3472		0.0978			0.2048		0.0918		0.1796			0.0846		0.728		0.1283			0.2253		0.0685		0.0668
			0.0495		0.4126		0.1143			0.1948		0.0713		0.1997			0.0347		0.7417		0.0615			0.1235		0.0526		0.0466
			0.0646		0.3347		0.072			0.1562		0.0513		0.1577			0.0819		0.7439		0.0683			0.1517		0.0887		0.0987
			0.1336		0.3208		0.1392			0.2081		0.0517		0.2387			0.0936		0.7993		0.1043			0.1945		0.0773		0.0453
			0.0916		0.3759		0.1023			0.2391		0.0849		0.2054			0.123		0.7386		0.0709			0.2076		0.1251		0.0485
			0.0963		0.314		0.1112			0.1652		0.1175		0.2269			0.0815		0.7675		0.0922			0.1775		0.0618		0.0904
			0.1013		0.3042		0.065			0.183		0.049		0.1688			0.1271		0.7242		0.1311			0.1485		0.0737		0.1011
			0.0852		0.3668		0.0209			0.2132		0.1201		0.2138			0.1177		0.7497		0.085			0.1993		0.1135		0.0923
			0.0824		0.3336		0.1114			0.1348		0.1074		0.21			0.1349		0.765		0.0971			0.1256		0.1215		0.0944
			0.0329		0.378		0.1023			0.2256		0.0661		0.1878			0.1024		0.8158		0.1083			0.1889		0.0822		0.0621
			0.0788		0.3604		0.0546			0.2523		0.0433		0.1773			0.119		0.7961		0.0661			0.1608		0.0434		0.0842
			0.0471		0.354		0.0643			0.2403		0.059		0.194			0.076		0.7991		0.1176			0.1618		0.0632		0.0493
			0.0417		0.3148		0.0914			0.2426		0.0938		0.2292			0.1257		0.7462		0.0888			0.1609		0.0924		0.1049
			0.0151		0.2835		0.109			0.2668		0.101		0.2097			0.1551		0.7781		0.0737			0.1674		0.0956		0.0763
			0.0243		0.3397		0.1242			0.2141		0.068		0.1893			0.1174		0.7402		0.1071			0.1468		0.0765		0.0494
			0.0602		0.4163		0.107			0.1921		0.0546		0.1702			0.1083		0.7603		0.0738			0.1802		0.0673		0.0711
			0.0862		0.3844		0.1086			0.1749		0.085		0.1484			0.0778		0.7472		0.0352			0.2438		0.065		0.059
			0.0946		0.3747		0.1215			0.2228		0.0628		0.2331			0.0764		0.7334		0.0986			0.1914		0.0904		0.1058
			0.1147		0.3857		0.0849			0.2196		0.1122		0.2044			0.1325		0.7494		0.0232			0.1902		0.1273		0.0552
			0.1252		0.3093		0.1213			0.2127		0.0503		0.192			0.1343		0.6977		0.1217			0.1916		0.0671		0.0629
			0.065		0.3536		0.0988			0.2154		0.1069		0.138			0.1484		0.7706		0.0643			0.1703		0.1025		0.0495
			0.0274		0.3809		0.1644			0.1583		0.0585		0.1176			0.1067		0.7519		0.0519			0.1613		0.055		0.076
			0.0623		0.3278		0.0739			0.2168		0.1009		0.2185			0.0744		0.7448		0.0838			0.2041		0.0793		0.0515
			0.0623		0.4465		0.1208			0.1842		0.092		0.1671			0.1345		0.7761		0.0925			0.1815		0.1003		0.0543
			0.0612		0.2752		0.1154			0.2277		0.071		0.2043			0.112		0.7076		0.13			0.1722		0.0681		0.0977
			0.066		0.4804		0.0978			0.1988		0.0803		0.2128			0.1141		0.7297		0.1338			0.2302		0.07		0.0508
			0.093		0.2923		0.0798			0.1834		0.0529		0.1592			0.1137		0.7357		0.0824			0.1832		0.075		0.0787
			0.0309		0.3844		0.0749			0.2757		0.0817		0.2688			0.0692		0.7169		0.111			0.1947		0.0537		0.0552
			0.1212		0.3951		0.1324			0.2567		0.0627		0.2012			0.1341		0.7817		0.085			0.2111		0.1288		0.0381
			0.0505		0.3586		0.0639			0.2443		0.089		0.2009			0.112		0.7361		0.0924			0.208		0.0766		0.0621
			0.0941		0.334		0.0661			0.2816		0.126		0.2041			0.0815		0.7552		0.156			0.1405		0.03		0.0713
			0.1012		0.3248		0.0628			0.2097		0.11		0.1712			0.0884		0.7782		0.0969			0.1888		0.0437		0.0566
			0.0479		0.336		0.0865			0.1981		0.0642		0.2037			0.0665		0.7237		0.046			0.1863		0.0449		0.0548
			0.0578		0.413		0.1167			0.1542		0.0869		0.227			0.0537		0.7722		0.0934			0.1854		0.0971		0.0617
			0.0733		0.3225		0.1037			0.1932		0.0413		0.1852			0.1152		0.8106		0.0809			0.2484		0.1118		0.0558
			0.1097		0.3544		0.1357			0.1932		0.0756		0.1787			0.1118		0.8243		0.1078			0.2133		0.0819		0.1041
			0.1094		0.3725		0.0548			0.2063		0.0995		0.1772			0.0891		0.7733		0.1284			0.1769		0.0805		0.1018
			0.0909		0.2718		0.0658			0.2161		0.0996		0.1373			0.0774		0.8192		0.0797			0.1667		0.0612		0.092
			0.1252		0.3696		0.129			0.2074		0.094		0.1997			0.1267		0.7766		0.1781			0.1312		0.0755		0.0864
			0.1471		0.3377		0.1089			0.2049		0.0791		0.1657			0.1976		0.7541		0.1019			0.1696		0.0683		0.0716
			0.0716		0.3031		0.0518			0.191		0.118		0.1769			0.1083		0.7273		0.07			0.1518		0.0742		0.0844
			0.1019		0.2883		0.0984			0.1642		0.0783		0.201			0.166		0.7232		0.1023			0.2284		0.0557		0.0367
			0.087		0.387		0.0443			0.199		0.0815		0.1761			0.075		0.831		0.1153			0.2261		0.0872		0.0725
			0.0639		0.3427		0.1105			0.17		0.0782		0.1686			0.0991		0.7657		0.0491			0.1836		0.0938		0.0637
			0.0667		0.2814		0.131			0.2052		0.1193		0.1673			0.0623		0.7167		0.1296			0.1873		0.0654		0.0631
			0.1031		0.3352		0.0503			0.1779		0.0822		0.2284			0.0992		0.7667		0.0759			0.1788		0.0783		0.0683
			0.0609		0.3652		0.0747			0.2409		0.1004		0.1317			0.0907		0.7428		0.0587			0.1747		0.0804		0.106
			0.0582		0.3992		0.0886			0.2223		0.0895		0.1718			0.1273		0.6797		0.0534			0.1757		0.0854		0.0528
			0.0979		0.3565		0.1137			0.2183		0.0906		0.151			0.1074		0.7		0.1156			0.204		0.07		0.0425
			0.0792		0.3891		0.1374			0.2044		0.1153		0.2251			0.1495		0.7975		0.0963			0.158		0.0691		0.0666
			0.0571		0.2954		0.0774			0.1839		0.1082		0.2			0.1233		0.7069		0.1024			0.1291		0.0705		0.0689
			0.0509		0.3043		0.0826			0.1917		0.0342		0.2173			0.0746		0.7486		0.0712			0.1757		0.0673		0.0322
			0.0357		0.4071		0.0945			0.2338		0.0539		0.1841			0.1026		0.8083		0.0741			0.1647		0.0776		0.1056
			0.0767		0.3334		0.0596			0.1925		0.1152		0.2009			0.0914		0.7554		0.0797			0.1735		0.0762		0.0991
			0.1052		0.4034		0.0823			0.2346		0.09		0.2007			0.1273		0.7806		0.0745			0.1204		0.0842		0.0914
			0.091		0.3891		0.0793			0.2302		0.0641		0.1793			0.0421		0.7825		0.0596			0.1784		0.0574		0.0639
			0.0357		0.3365		0.1106			0.1937		0.0728		0.1889			0.1173		0.7386		0.0758			0.2217		0.0561		0.126
			0.1024		0.4617		0.1649			0.1782		0.0505		0.1643			0.1372		0.7721		0.0791			0.1609		0.1133		0.1262
			0.0901		0.3713		0.0761			0.251		0.0705		0.1671			0.1428		0.7586		0.0918			0.2159		0.123		0.0741
			0.0843		0.4225		0.1052			0.2996		0.102		0.1805			0.1491		0.7112		0.0442			0.1536		0.1204		0.0679
			0.0686		0.4128		0.1164			0.2608		0.0825		0.1819			0.0853		0.7314		0.1249			0.1927		0.0841		0.1026
			0.1301		0.3381		0.1204			0.2613		0.0555		0.2364			0.109		0.7331		0.1176			0.183		0.1238		0.0899
			0.0763		0.3757		0.0576			0.1984		0.0828		0.2205			0.0709		0.7962		0.0826			0.2031		0.106		0.089
			0.0369		0.3055		0.0667			0.2177		0.0464		0.214			0.0807		0.7405		0.0625			0.1713		0.0803		0.0654
			0.1087		0.3169		0.1484			0.2429		0.0858		0.2034			0.0977		0.76		0.0997			0.171		0.0503		0.0845
			0.0624		0.3403		0.1021			0.1389		0.076		0.2063			0.1304		0.754		0.0495			0.1916		0.0991		0.0387
			0.041		0.3504		0.0984			0.2401		0.0635		0.1502			0.0771		0.7651		0.0322			0.2007		0.0536		0.0569
			0.0433		0.505		0.0733			0.2435		0.0406		0.2093			0.1133		0.74		0.1078			0.1866		0.126		0.0408
			0.0247		0.3674		0.1358			0.2696		0.0941		0.1747			0.1754		0.7024		0.1271			0.1556		0.0778		0.058
			0.0525		0.2779		0.2023			0.2659		0.0534		0.1932			0.0571		0.7817		0.0816			0.1065		0.1127		0.0996
			0.1207		0.411		0.1038			0.1858		0.0778		0.1736			0.1212		0.7393		0.0646			0.164		0.073		0.0941
			0.0817		0.3116		0.052			0.2349		0.0824		0.1977			0.0643		0.7359		0.0765			0.157		0.0363		0.1223
			0.0423		0.3988		0.0593			0.1744		0.1307		0.1609			0.1223		0.7372		0.0595			0.1816		0.0956		0.0716
			0.102		0.3358		0.0545			0.2033		0.0447		0.1992			0.0865		0.81		0.1302			0.1715		0.0993		0.0534
			0.0508		0.3479		0.1272			0.2456		0.0598		0.1797			0.1146		0.7417		0.1257			0.1748		0.1397		0.078
			0.053		0.3673		0.0741			0.1706		0.0927		0.1766			0.119		0.7442		0.1098			0.2262		0.0953		0.0605
			0.1016		0.3471		0.0855			0.2951		0.1045		0.1656			0.1223		0.7955		0.0633			0.1949		0.0345		0.064
			0.1235		0.3615		0.0693			0.2128		0.0956		0.2543			0.0899		0.7716		0.0759			0.1565		0.0836		0.0954
			0.0624		0.4064		0.1671			0.1918		0.0806		0.1765			0.1172		0.772		0.0247			0.1739		0.0478		0.0499
			0.049		0.2817		0.0363			0.2192		0.0915		0.1968			0.1147		0.7471		0.0832			0.1681		0.0403		0.0927
			0.0764		0.3515		0.114			0.2036		0.0948		0.1734			0.1574		0.7527		0.1101			0.2469		0.0403		0.0654
			0.1002		0.3496		0.0756			0.1549		0.0746		0.1826			0.1303		0.7548		0.1288			0.1811		0.0817		0.0532
			0.0456		0.3808		0.138			0.2003		0.0753		0.1801			0.109		0.7607		0.0952			0.1783		0.0492		0.0747
			0.0668		0.3922		0.1386			0.2624		0.0829		0.1999			0.2258		0.75		0.0773			0.2169		0.065		0.099
			0.0934		0.3856		0.1524			0.2016		0.0917		0.2073			0.1102		0.7551		0.0963			0.2524		0.0894		0.0628
			0.103		0.3212		0.0912			0.2768		0.0469		0.1475			0.1744		0.7011		0.0775			0.1687		0.0671		0.0926
			0.0577		0.3717		0.0804			0.1912		0.0887		0.1814			0.1773		0.7654		0.0982			0.1614		0.0532		0.099
			0.0667		0.3769		0.0779			0.257		0.0434		0.2553			0.0812		0.7383		0.1565			0.1744		0.0425		0.0599
			0.0702		0.354		0.0563			0.1857		0.0395		0.2241			0.1019		0.7672		0.1266			0.1656		0.0839		0.0416
			0.0345		0.3235		0.0857			0.2657		0.0895		0.2532			0.0622		0.7441		0.0987			0.1585		0.0543		0.0606
			0.1115		0.3355		0.097			0.2189		0.0836		0.1362			0.0561		0.7778		0.0865			0.1258		0.1022		0.0523
			0.0385		0.3726		0.0753			0.2154		0.0752		0.1516			0.1044		0.7389		0.1228			0.2132		0.056		0.0748
			0.0306		0.3882		0.1463			0.253		0.0789		0.1902			0.0899		0.7608		0.0743			0.1981		0.0846		0.0537
			0.036		0.31		0.034			0.2378		0.1165		0.1615			0.0624		0.7933		0.0942			0.173		0.0936		0.0854
			0.1312		0.3382		0.0311			0.1827		0.0699		0.1739			0.0704		0.763		0.113			0.1692		0.0615		0.0501
			0.0962		0.4207		0.1118			0.2119		0.0597		0.203			0.0554		0.7603		0.0982			0.1606		0.089		0.0773
			0.0501		0.3115		0.1559			0.2338		0.0673		0.1938			0.0958		0.6796		0.0984			0.2295		0.0574		0.0535
			0.0277		0.4337		0.1463			0.2133		0.0564		0.1628			0.1343		0.7101		0.0794			0.1613		0.0726		0.0656
			0.0603		0.2864		0.0799			0.2442		0.1384		0.1819			0.1044		0.7847		0.1158			0.1943		0.086		0.0528
			0.0837		0.3828		0.1065			0.2214		0.1217		0.1372			0.0613		0.7575		0.0972			0.1975		0.0754		0.073
			0.1231		0.302		0.0723			0.1706		0.067		0.1469			0.1164		0.7277		0.0726			0.1502		0.0787		0.0496
			0.1155		0.3789		0.0725			0.1891		0.0623		0.1691			0.1383		0.8248		0.088			0.1539		0.0547		0.0649
			0.066		0.372		0.0749			0.2242		0.0806		0.1869			0.1248		0.7923		0.1124			0.1961		0.0903		0.0737
			0.0771		0.418		0.1115			0.2448		0.036		0.1803			0.116		0.7553		0.1174			0.1722		0.0462		0.089
			0.1012		0.2911		0.0844			0.2422		0.1186		0.1167			0.1424		0.7576		0.0977			0.2257		0.0729		0.0928
			0.0482		0.3791		0.1123			0.23		0.077		0.1682			0.1319		0.6425		0.0748			0.1626		0.1198		0.0531
			0.021		0.2824		0.0844			0.1876		0.0772		0.2262			0.0589		0.751		0.0579			0.1934		0.0746		0.0756
			0.0751		0.3827		0.1146			0.1425		0.0925		0.1932			0.1347		0.7876		0.0745			0.172		0.1346		0.091
			0.0751		0.3639		0.0774			0.1955		0.0686		0.1201			0.0842		0.7419		0.2087			0.159		0.0833		0.0263
			0.0387		0.4371		0.0933			0.2121		0.0973		0.1292			0.1023		0.7167		0.0735			0.1793		0.0518		0.0701
			0.1268		0.381		0.075			0.1852		0.0649		0.1774			0.1249		0.7365		0.0514			0.2024		0.0926		0.0897
			0.0877		0.3426		0.1122			0.2727		0.095		0.2241			0.0919		0.7331		0.1043			0.1707		0.082		0.1019
			0.033		0.3686		0.0608			0.2038		0.1509		0.1834			0.12		0.7877		0.1275			0.1324		0.0762		0.0691
			0.1054		0.3345		0.0395			0.2428		0.0562		0.1772			0.1415		0.7434		0.0493			0.1822		0.0639		0.1026
			0.0835		0.344		0.1361			0.1458		0.083		0.1612			0.0507		0.7539		0.074			0.1612		0.0755		0.1132
			0.0403		0.3777		0.0185			0.1576		0.096		0.1443			0.104		0.7459		0.0887			0.1903		0.084		0.0865
			0.061		0.4385		0.0356			0.2713		0.0714		0.1842			0.1464		0.7531		0.0389			0.2452		0.043		0.0981
			0.0969		0.4278		0.0834			0.1244		0.04		0.1879			0.1023		0.7714		0.1542			0.1511		0.1403		0.1076
			0.0739		0.3297		0.0638			0.1733		0.0598		0.2267			0.1255		0.7123		0.0808			0.2311		0.0606		0.067
			0.0462		0.3		0.0807			0.1581		0.079		0.2509			0.1065		0.7279		0.0768			0.1862		0.0759		0.0515
			0.0962		0.4235		0.095			0.2311		0.1206		0.1942			0.0497		0.7968		0.0682			0.1813		0.0629		0.0564
			0.0542		0.2407		0.0975			0.267		0.0508		0.1745			0.0952		0.7622		0.0612			0.1859		0.0906		0.0628
			0.0359		0.3234		0.0467			0.2137		0.0946		0.2242			0.0674		0.79		0.1282			0.1509		0.065		0.0622
			0.094		0.2874		0.0875			0.2153		0.0624		0.2058			0.1519		0.7843		0.0961			0.186		0.0471		0.0596
			0.0668		0.311		0.1159			0.2362		0.0801		0.2514			0.1304		0.7196		0.0919			0.1386		0.0621		0.0623
			0.1429		0.3084		0.0458			0.2494		0.0542		0.1248			0.0512		0.7902		0.1139			0.158		0.0314		0.0687
			0.1162		0.3042		0.0981			0.1491		0.0686		0.1606			0.1722		0.7725		0.1721			0.1757		0.0468		0.0441
			0.1003		0.3811		0.0352			0.2694		0.1141		0.2038			0.0676		0.7339		0.1658			0.1797		0.0642		0.089
			0.1078		0.3216		0.0472			0.214		0.117		0.2341			0.0984		0.8005		0.0699			0.1628		0.0572		0.084
			0.1227		0.3779		0.0422			0.2262		0.0971		0.1925			0.0587		0.6988		0.0851			0.2278		0.1196		0.0336
			0.0362		0.3967		0.084			0.2211		0.1091		0.1729			0.0854		0.7176		0.0875			0.2428		0.0619		0.0464
			0.0549		0.3009		0.1412			0.2471		0.0358		0.1747			0.0624		0.8007		0.0796			0.175		0.0982		0.1295
			0.0832		0.3632		0.098			0.1893		0.048		0.1551			0.1372		0.7586		0.0753			0.1806		0.0514		0.0623
			0.0964		0.3574		0.0468			0.2153		0.0863		0.2093			0.1257		0.7883		0.0943			0.1761		0.0919		0.0293
			0.0788		0.3538		0.1146			0.1571		0.0885		0.1824			0.105		0.7453		0.1186			0.1841		0.0602		0.1011
			0.1207		0.3312		0.0993			0.2463		0.0886		0.1714			0.0652		0.7779		0.0835			0.2077		0.0637		0.0711
			0.1137		0.3944		0.1048			0.2068		0.0602		0.1717			0.1219		0.7768		0.1317			0.1919		0.0596		0.1265
			0.0319		0.3555		0.0318			0.2652		0.1113		0.1881			0.1065		0.7427		0.1079			0.2184		0.0639		0.0505
			0.0579		0.3301		0.0844			0.2813		0.0947		0.185			0.0996		0.7255		0.0243			0.1977		0.0529		0.0747
			0.0414		0.3795		0.0301			0.2291		0.0359		0.1853			0.1413		0.6906		0.0756			0.2085		0.1123		0.1291
			0.0406		0.3339		0.1043			0.2123		0.1011		0.1844			0.0847		0.7615		0.1386			0.2169		0.0568		0.0691
			0.0704		0.3847		0.063			0.2501		0.1035		0.1827			0.0926		0.7585		0.0507			0.1865		0.0776		0.1306
			0.1038		0.2567		0.08			0.2021		0.0421		0.2007			0.0532		0.7042		0.091			0.1833		0.0598		0.0677
			0.119		0.3483		0.0449			0.1846		0.0745		0.2238			0.134		0.7262		0.0503			0.1948		0.0553		0.0569
			0.0706		0.3569		0.193			0.2363		0.0541		0.1579			0.0955		0.7131		0.1168			0.1643		0.0988		0.1074
			0.0407		0.3416		0.0667			0.1903		0.0456		0.1659			0.0947		0.8112		0.2209			0.1856		0.0791		0.092
			0.0589		0.363		0.1042			0.1936		0.0809		0.1618			0.1466		0.7548		0.0931			0.1732		0.068		0.1054
			0.0308		0.4226		0.0547			0.2419		0.1229		0.1417			0.0878		0.7282		0.0499			0.2338		0.0481		0.0574
			0.0786		0.3034		0.1355			0.2152		0.0677		0.2025			0.0679		0.7562		0.1268			0.2074		0.0782		0.1139
			0.0796		0.3481		0.0724			0.2154		0.1151		0.1757			0.0817		0.7378		0.0554			0.1463		0.0501		0.0887
			0.0287		0.3754		0.126			0.2592		0.1037		0.1651			0.1478		0.7469		0.1116			0.1736		0.0744		0.0737
			0.1285		0.3259		0.1307			0.1877		0.0578		0.2709			0.1277		0.7627		0.0877			0.1668		0.07		0.0646
			0.0653		0.3894		0.1255			0.1576		0.0798		0.2065			0.0849		0.7527		0.0735			0.2427		0.0574		0.0988
			0.1454		0.3569		0.1154			0.177		0.0726		0.1832			0.0899		0.7843		0.1501			0.1768		0.0367		0.1007
			0.0905		0.2937		0.0569			0.2704		0.0405		0.1986			0.1239		0.8041		0.0757			0.1665		0.0797		0.036
			0.0412		0.4043		0.057			0.1874		0.1129		0.1508			0.1087		0.7021		0.1103			0.192		0.0942		0.0744
			0.0697		0.2986		0.1755			0.1985		0.0646		0.1638			0.0777		0.7262		0.1305			0.1392		0.0382		0.0575
			0.1287		0.3649		0.0967			0.2744		0.0756		0.1644			0.1042		0.793		0.0811			0.1687		0.0987		0.1492
			0.0481		0.3896		0.1001			0.3292		0.1096		0.1241			0.0922		0.7464		0.0758			0.1996		0.0923		0.0368
			0.043		0.3814		0.0938			0.2011		0.062		0.1426			0.0918		0.7457		0.0874			0.1698		0.1177		0.046
			0.0672		0.3437		0.1388			0.193		0.1132		0.1845			0.0942		0.7921		0.0724			0.1939		0.037		0.0532
			0.052		0.3176		0.1038			0.2109		0.1123		0.1674			0.1076		0.7695		0.0753			0.1722		0.0591		0.0716
			0.105		0.351		0.053			0.2131		0.0729		0.1606			0.1153		0.6844		0.1027			0.1209		0.095		0.0876
			0.0765		0.4162		0.1225			0.2199		0.0917		0.1581			0.1372		0.7428		0.1192			0.1444		0.0557		0.0736
			0.054		0.2612		0.0884			0.1686		0.1175		0.1456			0.1004		0.72		0.0547			0.201		0.1194		0.0656
			0.0165		0.3158		0.0873			0.2321		0.0963		0.1786			0.0734		0.7568		0.0686			0.1916		0.0563		0.0529
			0.0547		0.3713		0.0788			0.2761		0.0499		0.1564			0.0971		0.7339		0.0363			0.1748		0.1008		0.0432
			0.1754		0.3424		0.1061			0.1934		0.0802		0.1072			0.1048		0.7586		0.1364			0.2045		0.052		0.1041
			0.0777		0.2945		0.0612			0.2151		0.0679		0.2383			0.1128		0.7621		0.1123			0.1842		0.0623		0.0391
			0.0509		0.2961		0.0489			0.2101		0.0757		0.197			0.085		0.692		0.0927			0.1607		0.0575		0.0803
			0.0725		0.4107		0.0626			0.202		0.1041		0.2387			0.0598		0.7854		0.1014			0.1788		0.0661		0.0687
			0.0572		0.3632		0.1126			0.1864		0.0668		0.1703			0.0472		0.7806		0.0638			0.1927		0.0803		0.1065
			0.0776		0.3052		0.0806			0.2915		0.0371		0.1972			0.1181		0.7645		0.0661			0.1583		0.0693		0.075
			0.0736		0.4164		0.0839			0.1821		0.0628		0.2214			0.0945		0.7224		0.0989			0.1492		0.0605		0.1085
			0.0771		0.2305		0.1252			0.25		0.1065		0.1628			0.0689		0.7137		0.1111			0.1578		0.0342		0.0647
			0.0737		0.3474		0.1165			0.2245		0.0868		0.204			0.0802		0.7589		0.089			0.1354		0.0947		0.0973
			0.0872		0.3459		0.1244			0.2238		0.0628		0.2386			0.1105		0.8107		0.0693			0.2319		0.0906		0.0442
			0.0316		0.2747		0.0874			0.1923		0.0724		0.2121			0.1229		0.7683		0.118			0.2204		0.0484		0.0769
			0.0627		0.2859		0.0654			0.2543		0.0817		0.2036			0.1278		0.7696		0.0556			0.1908		0.0821		0.0417
			0.0817		0.3709		0.0773			0.1876		0.0829		0.1906			0.1163		0.773		0.1154			0.2		0.0521		0.0412
			0.112		0.3284		0.0789			0.1856		0.0762		0.1662			0.0467		0.7649		0.1072			0.175		0.0708		0.0695
			0.1339		0.4259		0.0111			0.2227		0.0614		0.1871			0.1108		0.7714		0.0572			0.1466		0.1047		0.0866
			0.0177		0.4063		0.0314			0.2475		0.0687		0.2178			0.1411		0.7561		0.095			0.1368		0.0511		0.0982
			0.1078		0.4151		0.114			0.1977		0.0857		0.2025			0.1129		0.7677		0.1351			0.217		0.0559		0.0852
			0.0611		0.2922		0.0958			0.2358		0.0734		0.1707			0.1015		0.8205		0.1029			0.14		0.0626		0.0846
			0.0836		0.3623		0.0348			0.2781		0.0593		0.2201			0.0987		0.7734		0.0508			0.2115		0.0665		0.0829
			0.0326		0.2877		0.0748			0.2061		0.1441		0.202			0.0297		0.7119		0.1067			0.2156		0.0732		0.0437
			0.0709		0.3682		0.1333			0.232		0.0779		0.1788			0.1235		0.7546		0.1701			0.1276		0.0513		0.0871
			0.0885		0.3535		0.1212			0.2758		0.0979		0.1771			0.1322		0.7934		0.1328			0.2078		0.0915		0.0589
			0.0862		0.3223		0.1218			0.2027		0.0743		0.1248			0.0889		0.7607		0.0757			0.1672		0.0812		0.0663
			0.0845		0.3517		0.0799			0.2451		0.0454		0.166			0.0669		0.7687		0.0961			0.1722		0.0594		0.0284
			0.0699		0.3358		0.1448			0.214		0.0979		0.1785			0.0718		0.7042		0.0621			0.2141		0.0993		0.1332
			0.1447		0.3467		0.0735			0.2045		0.0414		0.2015			0.0634		0.7467		0.0818			0.1383		0.0497		0.0662
			0.0297		0.3366		0.0654			0.1808		0.0563		0.163			0.131		0.755		0.0747			0.1675		0.0601		0.0634
			0.0387		0.4068		0.0686			0.261		0.0897		0.2176			0.0747		0.7459		0.0733			0.1638		0.1042		0.071
			0.0889		0.2607		0.0832			0.2412		0.0586		0.1615			0.0994		0.8527		0.1197			0.2071		0.0777		0.0723
			0.0819		0.4276		0.0753			0.2459		0.0856		0.1338			0.0967		0.7343		0.1569			0.2175		0.0455		0.0474
			0.0807		0.3583		0.0858			0.2713		0.0716		0.1911			0.081		0.7886		0.0591			0.2071		0.0844		0.0615
			0.0244		0.3112		0.0494			0.2407		0.0749		0.1624			0.0658		0.7719		0.1457			0.2048		0.0754		0.0991
			0.1239		0.3969		0.0793			0.2607		0.0336		0.2229			0.1624		0.7683		0.0955			0.1639		0.0486		0.0952
			0.1191		0.3892		0.0698			0.2697		0.0746		0.1622			0.1083		0.7429		0.156			0.142		0.0675		0.0811
			0.031		0.3981		0.0435			0.258		0.081		0.1902			0.0902		0.7683		0.0966			0.1708		0.0497		0.0837
			0.0907		0.3106		0.1062			0.182		0.0824		0.2565			0.0618		0.7983		0.1019			0.2019		0.0598		0.0855
			0.0756		0.3477		0.1919			0.1724		0.0654		0.1722			0.0927		0.817		0.0919			0.165		0.0535		0.07
			0.0531		0.3572		0.0757			0.2317		0.0703		0.1395			0.0761		0.7742		0.1045			0.169		0.0774		0.0424
			0.0847		0.2956		0.1048			0.1719		0.0685		0.1961			0.1582		0.8046		0.1035			0.1707		0.0659		0.0704
			0.0452		0.3438		0.0967			0.1937		0.0842		0.1868			0.1224		0.7401		0.1862			0.1878		0.0604		0.1032
			0.0464		0.3941		0.0579			0.2332		0.0806		0.1518			0.0959		0.7558		0.1154			0.173		0.0712		0.0726
			0.055		0.3009		0.0949			0.2485		0.0988		0.1378			0.1077		0.7448		0.1244			0.2075		0.1143		0.0779
			0.0886		0.3675		0.1023			0.2284		0.0774		0.1631			0.0521		0.7585		0.0993			0.2218		0.053		0.0349
			0.067		0.3215		0.0396			0.2081		0.0515		0.1499			0.0758		0.7471		0.0394			0.2198		0.0664		0.0419
			0.085		0.3221		0.0335			0.2157		0.1124		0.1431			0.0718		0.8263		0.0812			0.165		0.0754		0.1002
			0.0647		0.3266		0.1741			0.2331		0.1276		0.2008			0.1308		0.7813		0.0772			0.2169		0.0381		0.063
			0.0748		0.3088		0.0851			0.2466		0.0954		0.1692			0.0393		0.759		0.1347			0.1817		0.0589		0.0525
			0.0651		0.3229		0.1387			0.2196		0.0868		0.2122			0.0852		0.7662		0.1439			0.1298		0.0894		0.0893
			0.1101		0.3182		0.0587			0.2526		0.1028		0.2096			0.0981		0.6931		0.0898			0.188		0.0601		0.089
			0.0504		0.2992		0.1539			0.1753		0.0765		0.1409			0.0904		0.754		0.0795			0.2025		0.0938		0.0516
			0.0922		0.3145		0.056			0.1648		0.0967		0.2037			0.1136		0.7979		0.108			0.1347		0.1561		0.0643
			0.0544		0.34		0.0682			0.2465		0.0724		0.174			0.0596		0.7752		0.0745			0.1479		0.047		0.0638
			0.1193		0.4547		0.0454			0.1987		0.0731		0.226			0.0754		0.7316		0.0755			0.1208		0.1262		0.0778
			0.1248		0.2805		0.0909			0.2441		0.0724		0.2027			0.0834		0.7893		0.076			0.2205		0.1078		0.0599
			0.0875		0.3424		0.0882			0.2006		0.0395		0.1774			0.0627		0.7964		0.1427			0.2064		0.0828		0.0675
			0.0474		0.3134		0.0857			0.1829		0.0865		0.1989			0.1013		0.7873		0.0724			0.1471		0.0904		0.047
			0.0574		0.3942		0.0847			0.1559		0.0892		0.1463			0.0731		0.8117		0.1168			0.2263		0.0679		0.0585
			0.0871		0.3411		0.0757			0.2004		0.0876		0.1504			0.1059		0.7575		0.161			0.2068		0.0887		0.08
			0.0669		0.4204		0.0552			0.2333		0.0795		0.1356			0.0642		0.7445		0.1089			0.1144		0.0489		0.0494
			0.0951		0.344		0.0923			0.1962		0.0709		0.1561			0.0752		0.7355		0.0971			0.2234		0.1079		0.0945
			0.0423		0.3376		0.0484			0.2169		0.0925		0.2259			0.0901		0.8009		0.0808			0.212		0.0668		0.0642
			0.0626		0.2939		0.0926			0.1878		0.0989		0.1884			0.0662		0.772		0.0476			0.2186		0.0546		0.0473
			0.0844		0.3062		0.0752			0.1813		0.0458		0.1824			0.1045		0.8196		0.0731			0.1823		0.0779		0.0562
			0.073		0.3581		0.0792			0.1751		0.0851		0.1182			0.1119		0.7366		0.1131			0.1874		0.0716		0.0625
			0.0941		0.361		0.1542			0.2075		0.1162		0.1833			0.1018		0.7561		0.0313			0.1769		0.0792		0.07
			0.0687		0.3461		0.0475			0.1868		0.0529		0.1754			0.1282		0.7619		0.0559			0.1399		0.0533		0.0465
			0.1244		0.2894		0.0411			0.2188		0.0597		0.1479			0.1155		0.788		0.0839			0.2303		0.0622		0.0865
			0.0648		0.4238		0.0741			0.2912		0.0756		0.194			0.0605		0.7635		0.0813			0.2091		0.0897		0.0472
			0.0153		0.38		0.0881			0.1725		0.083		0.2214			0.0467		0.7558		0.1168			0.198		0.071		0.0649
			0.0554		0.3677		0.0721			0.2052		0.0864		0.1839			0.0891		0.7767		0.0999			0.1656		0.0872		0.075
			0.0448		0.3783		0.0648			0.2321		0.0738		0.1575			0.1113		0.7391		0.0541			0.1612		0.0636		0.0571
			0.1256		0.353		0.0605			0.1587		0.0535		0.1751			0.1337		0.7577		0.1342			0.186		0.0758		0.0815
			0.0438		0.3917		0.0813			0.273		0.0877		0.1762			0.0928		0.8088		0.038			0.1614		0.0518		0.0746
			0.0462		0.3429		0.049			0.21		0.0917		0.157			0.0681		0.7005		0.1009			0.2063		0.1089		0.0604
			0.0343		0.3412		0.1234			0.1521		0.066		0.1853			0.1424		0.778		0.0856			0.2083		0.0995		0.0983
			0.0935		0.4097		0.1606			0.2357		0.0593		0.154			0.0529		0.7241		0.0652			0.1915		0.0777		0.1097
			0.065		0.351		0.0351			0.2197		0.0746		0.1989			0.0962		0.8301		0.1127			0.2034		0.0702		0.0969
			0.0958		0.3404		0.0982			0.2698		0.0847		0.1597			0.1184		0.7829		0.0791			0.1619		0.0853		0.0481
			0.0525		0.3504		0.097			0.1479		0.0512		0.1427			0.1136		0.7165		0.1458			0.1908		0.1118		0.0882
			0.0553		0.3273		0.1325			0.1812		0.0668		0.1883			0.0895		0.7917		0.1088			0.1396		0.0963		0.0778
			0.0314		0.2781		0.0419			0.2187		0.0856		0.2221			0.1287		0.7661		0.0611			0.2309		0.0896		0.0723
			0.0687		0.3243		0.0652			0.1737		0.0695		0.1565			0.0914		0.7618		0.0438			0.1946		0.0562		0.0889
			0.1065		0.3247		0.0378			0.2122		0.0784		0.1495			0.1678		0.7468		0.0998			0.1633		0.0671		0.0652
			0.0539		0.3792		0.0963			0.2186		0.0894		0.2044			0.0933		0.7535		0.0437			0.2029		0.0376		0.0215
			0.0611		0.3186		0.0645			0.1843		0.1324		0.1996			0.1139		0.8259		0.0968			0.2018		0.0321		0.0719
			0.0715		0.3624		0.0491			0.229		0.0828		0.2149			0.0435		0.8286		0.0609			0.1593		0.046		0.0708
			0.0811		0.3626		0.0421			0.2534		0.1027		0.2476			0.087		0.6899		0.1372			0.1696		0.0806		0.1138
			0.0648		0.3559		0.0822			0.2772		0.0819		0.2096			0.1115		0.7715		0.1183			0.1483		0.0582		0.0357
			0.082		0.3464		0.1483			0.2503		0.0903		0.2242			0.1187		0.789		0.0527			0.1393		0.0498		0.034
			0.0518		0.3003		0.107			0.1969		0.0621		0.1558			0.1575		0.7436		0.0528			0.1593		0.0368		0.1067
			0.0588		0.3517		0.0846			0.2091		0.0766		0.1676			0.0756		0.7332		0.0751			0.1852		0.0846		0.0873
			0.0857		0.451		0.0812			0.2374		0.0843		0.1906			0.1575		0.7336		0.067			0.2445		0.0689		0.0357
			0.052		0.3621		0.1092			0.1796		0.0683		0.1747			0.1098		0.748		0.0666			0.153		0.0527		0.0671
			0.0592		0.4078		0.1448			0.1875		0.0522		0.1236			0.1414		0.714		0.1124			0.1681		0.0569		0.0802
			0.1431		0.4131		0.0384			0.2118		0.0504		0.1526			0.0791		0.7733		0.0786			0.1765		0.0707		0.0364
			0.0576		0.3687		0.0721			0.2251		0.145		0.1987			0.1166		0.7426		0.0909			0.1509		0.0461		0.0711
			0.0757		0.3016		0.0605			0.1735		0.0503		0.199			0.1233		0.7187		0.1258			0.2139		0.104		0.0652
			0.0425		0.3802		0.1155			0.2866		0.0793		0.1594			0.1436		0.7838		0.1146			0.1671		0.1012		0.0759
			0.0864		0.3533		0.138			0.2112		0.1155		0.2173			0.1188		0.7739		0.1088			0.1408		0.0902		0.0653
			0.0594		0.3457		0.0691			0.1703		0.1022		0.0978			0.0904		0.7272		0.0924			0.1927		0.0994		0.0815
			0.0549		0.3684		0.0698			0.2663		0.0831		0.2223			0.1218		0.7845		0.077			0.1899		0.0837		0.0513
			0.0687		0.3201		0.0637			0.2004		0.0676		0.1863			0.1455		0.7247		0.133			0.1472		0.0474		0.0478
			0.1302		0.3962		0.0902			0.2404		0.0919		0.2069			0.1291		0.7475		0.0381			0.1863		0.0709		0.1142
			0.1434		0.3373		0.1374			0.2399		0.0745		0.1742			0.0742		0.7153		0.1102			0.1773		0.0804		0.0663
			0.1175		0.3235		0.0656			0.2004		0.0686		0.1877			0.1392		0.7714		0.1251			0.1548		0.0858		0.0818
			0.0739		0.4187		0.0662			0.1568		0.0747		0.1642			0.0904		0.7764		0.091			0.1697		0.0612		0.0497
			0.0617		0.3765		0.0384			0.1683		0.0807		0.1614			0.0834		0.7386		0.0766			0.1378		0.0854		0.0377
			0.0902		0.3397		0.0971			0.2508		0.1235		0.2148			0.1199		0.713		0.1543			0.1402		0.0449		0.0598
			0.0567		0.3375		0.1538			0.2062		0.0554		0.1583			0.1993		0.715		0.0786			0.2317		0.0805		0.0746
			0.0822		0.2966		0.0795			0.2399		0.0438		0.149			0.0573		0.7624		0.0785			0.2388		0.0742		0.0965
			0.1023		0.318		0.1056			0.2253		0.0825		0.1719			0.1184		0.7903		0.1178			0.1693		0.0686		0.0399
			0.0328		0.3211		0.0957			0.2341		0.0992		0.2215			0.1569		0.784		0.1194			0.1855		0.0425		0.0648
			0.04		0.3263		0.0508			0.2285		0.0925		0.1986			0.0396		0.7839		0.0942			0.1726		0.1068		0.0629
			0.0633		0.3202		0.1119			0.2174		0.1139		0.201			0.1113		0.7792		0.057			0.1748		0.0872		0.0582
			0.0562		0.3558		0.0865			0.3057		0.0847		0.2174			0.1146		0.7853		0.1519			0.1768		0.0394		0.0795
			0.0414		0.4405		0.1612			0.2116		0.0789		0.1997			0.0565		0.7472		0.1153			0.1761		0.0738		0.0646
			0.0427		0.4108		0.0309			0.2297		0.0562		0.1612			0.1091		0.7322		0.1156			0.1764		0.0886		0.0548
			0.0584		0.3605		0.0987			0.2048		0.0648		0.1881			0.0766		0.7884		0.12			0.2171		0.1014		0.0647
			0.1304		0.3612		0.2072			0.2206		0.0486		0.1932			0.1263		0.7627		0.0703			0.179		0.0366		0.0714
			0.1115		0.3964		0.0787			0.2667		0.083		0.0963			0.0382		0.6964		0.0814			0.1561		0.121		0.0389
			0.0885		0.3443		0.046			0.2215		0.0572		0.1766			0.0887		0.72		0.1479			0.1824		0.0658		0.1025
			0.0984		0.2537		0.0531			0.231		0.0382		0.2155			0.1101		0.7487		0.0733			0.2365		0.1208		0.0972
			0.0936		0.3709		0.0933			0.233		0.0664		0.1978			0.1366		0.7622		0.105			0.2012		0.0628		0.0883
			0.0635		0.3877		0.0774			0.2307		0.1265		0.231			0.1427		0.7787		0.115			0.1943		0.0841		0.0507
			0.0356		0.3774		0.1423			0.2027		0.0818		0.1854			0.1201		0.7347		0.0827			0.1798		0.0659		0.0928
			0.0296		0.3396		0.0931			0.2277		0.0859		0.1871			0.1164		0.7094		0.1477			0.218		0.036		0.0638
			0.1162		0.3674		0.1399			0.226		0.0794		0.1682			0.1147		0.7352		0.0719			0.2029		0.1084		0.0533
			0.1022		0.3727		0.1036			0.2498		0.0639		0.19			0.218		0.7308		0.0907			0.1736		0.0861		0.1047
			0.1248		0.3751		0.0733			0.1809		0.0739		0.189			0.1085		0.7532		0.1009			0.1411		0.0634		0.0545
			0.1306		0.4613		0.1031			0.2299		0.078		0.141			0.1575		0.7729		0.0896			0.1964		0.1173		0.0628
			0.0359		0.4425		0.0789			0.2263		0.0651		0.1273			0.1144		0.7157		0.0395			0.2006		0.0572		0.0748
			0.0632		0.3671		0.1143			0.1401		0.0754		0.2161			0.0781		0.8035		0.0644			0.175		0.0668		0.101
			0.029		0.3213		0.0724			0.2511		0.0849		0.1362			0.0771		0.7374		0.1102			0.1503		0.0493		0.0518
			0.0599		0.2855		0.063			0.2495		0.0531		0.166			0.1296		0.7681		0.0861			0.2165		0.0698		0.0462
			0.0729		0.3156		0.1179			0.2717		0.0941		0.1387			0.1404		0.7524		0.0893			0.1654		0.0893		0.1169
			0.0923		0.3276		0.1081			0.2607		0.0511		0.2273			0.1204		0.8031		0.0786			0.2064		0.0792		0.0993
			0.0277		0.3012		0.0343			0.1164		0.0421		0.2116			0.0556		0.6875		0.0777			0.161		0.0582		0.0804
			0.0647		0.3172		0.0817			0.1683		0.0915		0.1672			0.1469		0.7705		0.055			0.1809		0.0736		0.0618
			0.1106		0.326		0.1387			0.1756		0.0714		0.1839			0.1539		0.7427		0.0567			0.1632		0.0526		0.0222
			0.1341		0.3064		0.0992			0.2699		0.0685		0.1606			0.0951		0.7839		0.1158			0.1532		0.0619		0.0704
			0.0808		0.2974		0.0517			0.2254		0.0836		0.1594			0.0847		0.733		0.0677			0.1459		0.0582		0.075
			0.0765		0.3449		0.1198			0.1873		0.1365		0.2322			0.1327		0.7725		0.0939			0.211		0.0945		0.0721
			0.1713		0.3332		0.0894			0.2353		0.0599		0.1953			0.1417		0.7887		0.0578			0.1986		0.0729		0.05
			0.0653		0.3104		0.0807			0.2068		0.0835		0.1826			0.1019		0.7454		0.0733			0.1646		0.1045		0.105
			0.056		0.3565		0.0703			0.159		0.1269		0.227			0.1135		0.7435		0.0279			0.1829		0.1077		0.1034
			0.0489		0.3653		0.1066			0.2058		0.0568		0.2403			0.0707		0.7596		0.0748			0.2066		0.0731		0.0701
			0.1045		0.3431		0.0812			0.249		0.0515		0.1247			0.1289		0.7629		0.053			0.162		0.0964		0.0677
			0.041		0.2977		0.0484			0.3014		0.1291		0.23			0.1088		0.7643		0.0668			0.1796		0.0838		0.0708
			0.1224		0.359		0.0786			0.2597		0.0711		0.1939			0.0249		0.7398		0.1394			0.1824		0.078		0.0858
			0.0524		0.302		0.0801			0.203		0.1435		0.111			0.1034		0.7511		0.1193			0.1789		0.0519		0.0555
			0.0692		0.286		0.044			0.1923		0.086		0.1863			0.1527		0.807		0.1252			0.1479		0.0637		0.1647
			0.0339		0.3992		0.0853			0.1863		0.1104		0.1855			0.1299		0.7407		0.098			0.1883		0.0472		0.1058
			0.0659		0.334		0.1178			0.1707		0.0856		0.1663			0.1095		0.7095		0.0401			0.199		0.0921		0.0505
			0.0755		0.4213		0.0705			0.2416		0.1291		0.144			0.088		0.7203		0.081			0.1739		0.0589		0.0559
			0.0694		0.329		0.0869			0.2444		0.0884		0.177			0.0772		0.7417		0.1084			0.1648		0.1056		0.0452
			0.0369		0.3095		0.0773			0.2305		0.0833		0.1702			0.092		0.763		0.0901			0.1604		0.0492		0.0817
			0.0635		0.4189		0.0802			0.1658		0.131		0.1732			0.1467		0.77		0.1168			0.1342		0.0473		0.098
			0.0745		0.3451		0.1211			0.2571		0.0583		0.1619			0.1397		0.7266		0.0825			0.2116		0.1125		0.0941
			0.0706		0.365		0.1551			0.2184		0.1034		0.199			0.0663		0.7083		0.0637			0.1817		0.0787		0.0979
			0.0795		0.357		0.0868			0.2252		0.0504		0.1289			0.1665		0.7098		0.1048			0.1726		0.0664		0.0947
			0.0613		0.3289		0.0665			0.277		0.0721		0.1696			0.0924		0.7296		0.0699			0.1779		0.0551		0.102
			0.0624		0.2222		0.0884			0.1622		0.0558		0.1557			0.051		0.7399		0.116			0.1586		0.0613		0.0655
			0.0966		0.386		0.0233			0.1849		0.0475		0.1378			0.123		0.7925		0.0809			0.1477		0.1026		0.0998
			0.0853		0.3648		0.0727			0.203		0.0551		0.161			0.1292		0.788		0.0922			0.1332		0.0717		0.0485
			0.0293		0.3743		0.0471			0.1397		0.0488		0.1768			0.1506		0.6774		0.031			0.1658		0.0903		0.0588
			0.1562		0.3938		0.1793			0.216		0.0478		0.2122			0.1075		0.7509		0.0643			0.1633		0.0747		0.0299
			0.1031		0.4352		0.1157			0.1954		0.084		0.2105			0.1479		0.7188		0.1335			0.2171		0.0471		0.0676
			0.1298		0.3609		0.161			0.1995		0.0988		0.2181			0.0638		0.7318		0.0754			0.2203		0.0455		0.0536
			0.0645		0.3502		0.0579			0.2471		0.0667		0.1771			0.1135		0.7251		0.0793			0.1857		0.0394		0.0899
			0.0478		0.3149		0.1356			0.2021		0.0685		0.2146			0.0972		0.7234		0.1072			0.1807		0.1044		0.0559
			0.0454		0.3505		0.0904			0.1921		0.0561		0.1606			0.1474		0.8188		0.145			0.2393		0.0751		0.0752
			0.0403		0.394		0.1329			0.2677		0.0362		0.1635			0.0897		0.7047		0.0873			0.1867		0.0651		0.078
			0.1021		0.396		0.0927			0.1989		0.0946		0.1747			0.0978		0.6736		0.0735			0.2011		0.054		0.0428
			0.0366		0.4035		0.1329			0.2251		0.1147		0.2177			0.0903		0.78		0.0404			0.1869		0.0714		0.0642
			0.0565		0.2452		0.0848			0.2617		0.1493		0.1887			0.1663		0.7577		0.0792			0.2		0.051		0.072
			0.0611		0.3505		0.0964			0.1488		0.0682		0.1473			0.1043		0.7271		0.0907			0.1883		0.0466		0.0677
			0.1025		0.2816		0.1927			0.1738		0.0665		0.1802			0.1117		0.778		0.1982			0.1859		0.1066		0.1213
			0.105		0.3222		0.0343			0.1918		0.0906		0.1989			0.1102		0.7935		0.1291			0.1416		0.1008		0.0848
			0.0452		0.276		0.0942			0.1964		0.0963		0.2323			0.1223		0.7636		0.0807			0.226		0.1223		0.0608
			0.056		0.2903		0.0961			0.2366		0.0629		0.1799			0.0802		0.8307		0.0663			0.1762		0.0622		0.1046
			0.1044		0.3085		0.0779			0.2609		0.0272		0.191			0.1132		0.759		0.0791			0.202		0.0649		0.048
			0.1283		0.3162		0.1032			0.2387		0.0658		0.1778			0.1145		0.7605		0.1633			0.169		0.0775		0.1085
			0.0453		0.3722		0.0522			0.19		0.0749		0.1485			0.1053		0.8007		0.1966			0.1936		0.0631		0.0432
			0.0418		0.3276		0.1409			0.1374		0.0518		0.1271			0.1205		0.7753		0.0513			0.1346		0.0509		0.093
			0.1116		0.3767		0.1012			0.2281		0.1015		0.1492			0.0788		0.7471		0.0823			0.2011		0.0728		0.084
			0.0896		0.3516		0.0876			0.2088		0.0957		0.1741			0.1015		0.7401		0.0586			0.1619		0.0698		0.0821
			0.0591		0.3661		0.0563			0.1853		0.0596		0.1914			0.0972		0.7275		0.0882			0.1878		0.087		0.1076
			0.092		0.3373		0.1281			0.228		0.1203		0.2009			0.0644		0.7552		0.1159			0.1827		0.0683		0.0746
			0.0576		0.321		0.0649			0.1492		0.0881		0.2015			0.1027		0.7596		0.0496			0.1535		0.1143		0.0686
			0.0451		0.3143		0.1136			0.1335		0.0814		0.1066			0.1346		0.7435		0.1015			0.1637		0.0739		0.0271
			0.09		0.3615		0.1358			0.181		0.1198		0.242			0.0682		0.7332		0.1526			0.1942		0.0782		0.0302
			0.0992		0.2761		0.0586			0.2635		0.097		0.1511			0.1175		0.74		0.1223			0.252		0.107		0.1001
			0.1117		0.3253		0.0456			0.2286		0.0409		0.1658			0.108		0.8167		0.0869			0.1796		0.1001		0.0967
			0.0847		0.3344		0.1353			0.2248		0.119		0.1592			0.0852		0.689		0.1259			0.1906		0.0841		0.0635
			0.0776		0.305		0.0614			0.2469		0.0741		0.2104			0.1712		0.8001		0.1315			0.1492		0.0704		0.0824
			0.0641		0.375		0.1273			0.2151		0.0425		0.1784			0.1208		0.7207		0.0654			0.1911		0.086		0.0809
			0.0675		0.3871		0.1176			0.1807		0.0414		0.2261			0.1001		0.8125		0.0736			0.1764		0.0453		0.0522
			0.0477		0.3		0.0526			0.1915		0.0862		0.1601			0.0778		0.7706		0.0854			0.1942		0.0742		0.0343
			0.1027		0.3934		0.0375			0.1956		0.1101		0.209			0.0476		0.7548		0.1482			0.2158		0.0854		0.0444
			0.0683		0.3657		0.114			0.2338		0.0625		0.23			0.1364		0.762		0.0775			0.1491		0.0715		0.0506
			0.0382		0.2945		0.0529			0.2017		0.0828		0.1796			0.0612		0.7169		0.0854			0.172		0.0428		0.0465
			0.1647		0.2607		0.0767			0.2613		0.0543		0.1544			0.0546		0.7814		0.0966			0.204		0.0688		0.0834
			0.0314		0.3909		0.0969			0.2481		0.0807		0.2759			0.1073		0.7424		0.148			0.1782		0.0479		0.1053
			0.0911		0.2562		0.0503			0.2322		0.0749		0.1921			0.1056		0.7544		0.1451			0.2117		0.0654		0.0877
			0.0881		0.3006		0.089			0.2278		0.0629		0.1896			0.0935		0.7409		0.0779			0.1559		0.0668		0.0562
			0.0507		0.3608		0.0818			0.2719		0.0623		0.1404			0.1122		0.7027		0.1435			0.2124		0.0862		0.093
			0.0477		0.3682		0.0613			0.2391		0.0692		0.1467			0.1202		0.7536		0.0634			0.1859		0.051		0.0808
			0.1378		0.4198		0.0613			0.1795		0.0426		0.2258			0.0897		0.6692		0.0548			0.1612		0.078		0.0875
			0.0589		0.2762		0.1271			0.238		0.0661		0.2084			0.1686		0.7095		0.0922			0.2099		0.0602		0.1235
			0.0278		0.3659		0.1			0.1938		0.0985		0.1869			0.0772		0.7853		0.1439			0.1895		0.063		0.0468
			0.0973		0.4542		0.1328			0.2455		0.069		0.1594			0.084		0.7727		0.1271			0.1799		0.1291		0.1163
			0.0719		0.3577		0.0865			0.2567		0.0918		0.1935			0.1141		0.7539		0.1322			0.161		0.035		0.0549
			0.0635		0.3296		0.1127			0.1885		0.0979		0.1578			0.1124		0.7262		0.1079			0.2196		0.0675		0.0931
			0.0531		0.3366		0.0661			0.2074		0.1728		0.1976			0.1045		0.785		0.0832			0.1985		0.0648		0.0446
			0.1109		0.4226		0.1061			0.2884		0.0858		0.2504			0.1346		0.7093		0.0834			0.2041		0.0392		0.0406
			0.0837		0.2973		0.1273			0.177		0.0544		0.1752			0.1327		0.7772		0.1333			0.1911		0.0704		0.0728
			0.0686		0.2786		0.2014			0.2235		0.0474		0.2088			0.1373		0.772		0.0834			0.1977		0.0462		0.0725
			0.0434		0.3979		0.0155			0.2024		0.1281		0.1853			0.0949		0.6536		0.0954			0.1457		0.0824		0.1031
			0.0861		0.3712		0.1291			0.2509		0.0674		0.2053			0.085		0.755		0.1464			0.1818		0.0447		0.0445
			0.0823		0.4154		0.0901			0.2263		0.0832		0.1503			0.0965		0.7574		0.0899			0.1387		0.1004		0.0936
			0.0967		0.3039		0.0382			0.1673		0.0458		0.2206			0.1073		0.7721		0.0383			0.2267		0.0836		0.0907
			0.0823		0.363		0.0909			0.2025		0.0917		0.1557			0.1279		0.7899		0.085			0.2139		0.0616		0.0566
			0.0735		0.3581		0.0867			0.2222		0.0472		0.2608			0.0921		0.7635		0.0935			0.17		0.1164		0.0802
			0.0391		0.3805		0.2094			0.258		0.0748		0.2209			0.0848		0.8027		0.103			0.2078		0.103		0.1058
			0.0609		0.3843		0.1481			0.26		0.0699		0.2067			0.1394		0.8003		0.0645			0.1455		0.0644		0.0766
			0.1368		0.2826		0.083			0.2421		0.0765		0.2183			0.1225		0.7724		0.0842			0.1914		0.1008		0.0735
			0.0781		0.3299		0.0244			0.2318		0.053		0.1832			0.1223		0.7402		0.1171			0.1339		0.1137		0.0615
			0.1354		0.2866		0.0726			0.2178		0.131		0.2027			0.0945		0.7596		0.0604			0.23		0.072		0.0952
			0.041		0.3809		0.0731			0.176		0.0832		0.1722			0.1017		0.7738		0.0737			0.1388		0.0618		0.0718
			0.0891		0.3376		0.0811			0.1916		0.0476		0.1763			0.0825		0.7077		0.0796			0.1767		0.0861		0.0608
			0.1459		0.4096		0.0595			0.1887		0.1358		0.215			0.0318		0.7298		0.0514			0.2121		0.0811		0.0436
			0.0434		0.3968		0.1154			0.2148		0.0534		0.2411			0.1389		0.6744		0.075			0.2157		0.0559		0.0833
			0.1242		0.3386		0.1258			0.3233		0.0729		0.1763			0.071		0.7841		0.0925			0.1291		0.0815		0.0511
			0.0893		0.3396		0.1171			0.1724		0.0509		0.1875			0.0619		0.7659		0.1094			0.1639		0.0751		0.0378
			0.1148		0.3648		0.1343			0.2264		0.0824		0.1638			0.1075		0.7836		0.1455			0.198		0.0882		0.0523
			0.0258		0.3445		0.0699			0.1977		0.1078		0.1904			0.1119		0.8126		0.0959			0.1607		0.0359		0.0525
			0.0908		0.3186		0.0307			0.1995		0.0848		0.1825			0.1147		0.8096		0.0876			0.1515		0.0625		0.0643
			0.053		0.3627		0.075			0.2678		0.111		0.1454			0.1332		0.7438		0.0989			0.1977		0.0506		0.0726
			0.0447		0.3348		0.184			0.2573		0.0441		0.2004			0.0611		0.7734		0.1422			0.2112		0.067		0.0551
			0.0603		0.3945		0.0949			0.2432		0.0774		0.2055			0.0801		0.7734		0.0704			0.1742		0.0589		0.0634
			0.0406		0.3703		0.0597			0.221		0.0814		0.1756			0.1162		0.719		0.1011			0.1702		0.0527		0.0582
			0.0736		0.3148		0.0756			0.2361		0.085		0.218			0.0583		0.7675		0.096			0.1879		0.1017		0.1576
			0.1266		0.3006		0.1123			0.2599		0.0598		0.214			0.0859		0.7793		0.1129			0.1762		0.0374		0.1044
			0.038		0.2911		0.0532			0.1606		0.0627		0.2019			0.1577		0.7952		0.0914			0.2131		0.0321		0.0711
			0.0604		0.3016		0.0667			0.2428		0.0584		0.2423			0.1046		0.7794		0.1254			0.1831		0.1023		0.0474
			0.0664		0.3565		0.0831			0.1729		0.0602		0.175			0.1492		0.751		0.1102			0.1684		0.0521		0.0708
			0.1227		0.3686		0.1363			0.2279		0.066		0.1702			0.0732		0.7798		0.0779			0.1419		0.1184		0.1159
			0.0703		0.3783		0.0816			0.1823		0.0499		0.1911			0.123		0.7692		0.1202			0.2201		0.1166		0.0433
			0.1238		0.3273		0.061			0.255		0.0419		0.2002			0.1153		0.7533		0.0549			0.1682		0.0503		0.1219
			0.1431		0.3833		0.0356			0.2177		0.0634		0.1285			0.0701		0.794		0.0837			0.1934		0.046		0.075
			0.0665		0.3179		0.0494			0.2153		0.0761		0.1016			0.0316		0.7164		0.1314			0.1528		0.0519		0.0903
			0.084		0.3017		0.0526			0.2316		0.0864		0.196			0.0602		0.7264		0.0464			0.1859		0.1069		0.0492
			0.0862		0.3122		0.1043			0.1825		0.1021		0.1628			0.1436		0.813		0.0985			0.1872		0.0553		0.0871
			0.0353		0.4009		0.0807			0.2582		0.0532		0.1754			0.1256		0.6889		0.131			0.1705		0.0719		0.0736
			0.0471		0.3861		0.0651			0.2823		0.1019		0.1694			0.1027		0.7369		0.111			0.1384		0.0696		0.0664
			0.0556		0.3267		0.1104			0.2624		0.0409		0.1493			0.1056		0.7679		0.0571			0.1643		0.064		0.0698
			0.0936		0.2594		0.1024			0.2386		0.0514		0.1232			0.0678		0.7745		0.0825			0.131		0.1343		0.0577
			0.0666		0.3872		0.0986			0.2815		0.0787		0.1566			0.1121		0.7863		0.0893			0.1993		0.0567		0.0838
			0.0809		0.3755		0.0175			0.2537		0.1364		0.1657			0.089		0.775		0.0629			0.1657		0.0611		0.0709
			0.0315		0.2911		0.0691			0.2642		0.0666		0.1749			0.1416		0.867		0.0885			0.1693		0.0685		0.0864
			0.0478		0.4069		0.1133			0.2217		0.0319		0.1542			0.1938		0.7176		0.0867			0.1519		0.1386		0.0626
			0.0509		0.3537		0.0887			0.2195		0.0474		0.1324			0.0704		0.7465		0.0484			0.0948		0.0667		0.0799
			0.0351		0.3669		0.0854			0.1527		0.0562		0.2263			0.1627		0.7101		0.1286			0.2093		0.0531		0.0634
			0.0869		0.3011		0.1393			0.2845		0.0656		0.2349			0.0863		0.785		0.1176			0.1752		0.0249		0.0858
			0.0336		0.3479		0.0615			0.2054		0.1303		0.1563			0.1071		0.7649		0.1153			0.184		0.056		0.076
			0.1194		0.3014		0.1493			0.2355		0.1033		0.2275			0.1095		0.7695		0.1155			0.1612		0.0796		0.1117
			0.0379		0.2922		0.1289			0.239		0.0551		0.1218			0.0789		0.7705		0.0821			0.2535		0.0799		0.0925
			0.1157		0.2849		0.0421			0.1883		0.0454		0.1679			0.0868		0.7873		0.0837			0.1936		0.1007		0.0571
			0.0543		0.3603		0.0562			0.2351		0.0761		0.2149			0.0484		0.8069		0.1069			0.2088		0.1013		0.1143
			0.0412		0.4044		0.0464			0.1861		0.0725		0.1794			0.1287		0.7255		0.0649			0.1789		0.1143		0.0974
			0.0781		0.3902		0.1206			0.3073		0.0823		0.1553			0.171		0.7879		0.0563			0.1712		0.0166		0.1004
			0.0853		0.3826		0.1661			0.2215		0.1217		0.1568			0.0941		0.8079		0.0791			0.1787		0.1094		0.0916
			0.1394		0.3605		0.1704			0.2015		0.0892		0.1875			0.1089		0.7396		0.1385			0.1694		0.0508		0.0782
			0.0513		0.4085		0.0213			0.2373		0.0899		0.1527			0.0979		0.7655		0.0992			0.1799		0.0515		0.0217
			0.1384		0.326		0.1542			0.1314		0.0625		0.1505			0.0956		0.8357		0.0942			0.1652		0.0394		0.0475
			0.0839		0.3602		0.0742			0.2214		0.0574		0.1905			0.1519		0.7382		0.0987			0.2243		0.0391		0.0889
			0.1159		0.3348		0.1231			0.2162		0.0954		0.1747			0.0406		0.7797		0.151			0.1993		0.0546		0.0515
			0.0656		0.3496		0.0317			0.2259		0.0606		0.2111			0.124		0.6988		0.071			0.1541		0.0908		0.0482
			0.0843		0.4206		0.1297			0.179		0.0359		0.181			0.1372		0.754		0.0457			0.1431		0.038		0.0585
			0.0407		0.3206		0.0963			0.2136		0.0761		0.1688			0.1227		0.6744		0.1659			0.1919		0.0461		0.0966
			0.0393		0.2817		0.015			0.2469		0.0602		0.1713			0.1239		0.8042		0.0645			0.2131		0.0727		0.0728
			0.066		0.3806		0.095			0.15		0.0633		0.1968			0.1003		0.7645		0.0257			0.1566		0.0492		0.1019
			0.0759		0.3686		0.1121			0.1768		0.0729		0.1781			0.1624		0.7739		0.119			0.1839		0.0849		0.0601
			0.1152		0.3259		0.079			0.2888		0.0588		0.1894			0.1712		0.7479		0.1212			0.1602		0.0784		0.0832
			0.1467		0.3234		0.1325			0.2298		0.0605		0.237			0.0706		0.6929		0.0858			0.1888		0.1052		0.108
			0.0601		0.3858		0.0441			0.1909		0.1053		0.158			0.158		0.7541		0.046			0.1998		0.0784		0.0819
			0.0752		0.392		0.0908			0.2505		0.1385		0.1797			0.0743		0.811		0.1033			0.2205		0.0742		0.0449
			0.0882		0.3462		0.0928			0.2175		0.1046		0.2249			0.1217		0.7971		0.0897			0.2134		0.0414		0.0987
			0.0935		0.4053		0.0859			0.1975		0.0895		0.2198			0.1371		0.7866		0.0221			0.173		0.0278		0.0742
			0.0341		0.303		0.0394			0.208		0.0492		0.1722			0.1102		0.7325		0.0718			0.1917		0.0582		0.0943
			0.1127		0.3225		0.1026			0.1596		0.1367		0.2026			0.1167		0.7142		0.0495			0.1511		0.0606		0.1318
			0.1053		0.4106		0.0684			0.2139		0.0788		0.163			0.098		0.7279		0.0807			0.201		0.055		0.1014
			0.0709		0.3858		0.096			0.2183		0.0877		0.186			0.093		0.7671		0.0501			0.1947		0.0713		0.1026
			0.0359		0.3669		0.1298			0.2289		0.078		0.2388			0.0864		0.7525		0.0939			0.2102		0.0876		0.1093
			0.0909		0.4024		0.1015			0.2229		0.1048		0.1971			0.0677		0.7548		0.1527			0.1693		0.0943		0.1075
			0.0737		0.3685		0.0487			0.2121		0.1081		0.1866			0.1418		0.7778		0.0636			0.2137		0.0978		0.07
			0.0358		0.2816		0.1009			0.2115		0.0689		0.1626			0.0853		0.7231		0.0617			0.2507		0.0761		0.0655
			0.0647		0.3994		0.0606			0.2759		0.0512		0.1925			0.0999		0.784		0.1249			0.1657		0.072		0.0503
			0.0437		0.306		0.0726			0.1984		0.0572		0.211			0.1329		0.7523		0.0741			0.1269		0.1107		0.0601
			0.0708		0.3189		0.1097			0.2238		0.0674		0.1944			0.1135		0.7356		0.0714			0.2078		0.0614		0.0825
			0.0365		0.4099		0.0796			0.2194		0.0897		0.1951			0.069		0.6596		0.1268			0.2116		0.0677		0.0649
			0.0323		0.3388		0.1286			0.2233		0.0573		0.1563			0.1821		0.7059		0.0907			0.1459		0.0719		0.0595
			0.1306		0.3661		0.0845			0.1777		0.1011		0.1973			0.1303		0.7959		0.0763			0.1644		0.0999		0.0718
			0.1		0.3928		0.0439			0.2254		0.0742		0.135			0.0635		0.8119		0.1056			0.1858		0.0681		0.0571
			0.0503		0.3726		0.119			0.2416		0.0699		0.2062			0.1457		0.7497		0.06			0.2027		0.0758		0.0981
			0.1222		0.3358		0.0345			0.3067		0.0835		0.2193			0.0837		0.7878		0.0738			0.1804		0.0587		0.0488
			0.105		0.3737		0.0716			0.1933		0.0592		0.1748			0.0785		0.7291		0.0956			0.2112		0.0986		0.0742
			0.1145		0.3094		0.048			0.184		0.0396		0.1091			0.1055		0.7967		0.0978			0.2337		0.1191		0.0717
			0.1056		0.2819		0.0411			0.1563		0.0696		0.2144			0.0346		0.7772		0.115			0.1851		0.1317		0.0907
			0.0603		0.3509		0.1058			0.1666		0.0608		0.1349			0.0943		0.7571		0.1658			0.1451		0.1163		0.0582
			0.0528		0.3505		0.0515			0.2566		0.0463		0.1524			0.1232		0.771		0.109			0.1951		0.0596		0.0701
			0.011		0.4149		0.0733			0.2691		0.063		0.1982			0.091		0.7825		0.0476			0.1716		0.0447		0.0587
			0.1394		0.3941		0.1555			0.2352		0.0705		0.2018			0.069		0.7078		0.1454			0.1683		0.0526		0.0652
			0.0536		0.4028		0.1004			0.2488		0.0847		0.1709			0.1038		0.7436		0.0771			0.1789		0.0965		0.0705
			0.1201		0.3917		0.0681			0.2113		0.1114		0.1308			0.0944		0.7489		0.0911			0.1675		0.0807		0.0651
			0.059		0.3289		0.1189			0.2056		0.1268		0.1499			0.0937		0.7995		0.0326			0.2204		0.0608		0.1356
			0.0745		0.3063		0.1172			0.2522		0.0746		0.2281			0.13		0.7959		0.0868			0.1533		0.0646		0.0361
			0.0772		0.4357		0.0598			0.1689		0.0524		0.1542			0.0417		0.7725		0.0853			0.2391		0.094		0.0603
			0.0867		0.3819		0.0442			0.1857		0.165		0.2286			0.1087		0.751		0.0802			0.1576		0.1253		0.0921
			0.0676		0.3843		0.0704			0.2702		0.0899		0.1937			0.1031		0.7747		0.0831			0.1423		0.0608		0.0958
			0.078		0.3648		0.1005			0.2419		0.0311		0.1149			0.0758		0.7568		0.1016			0.1986		0.0615		0.0764
			0.1459		0.3288		0.0213			0.2526		0.0519		0.2393			0.1104		0.7793		0.1079			0.192		0.0365		0.1422
			0.1036		0.374		0.135			0.2091		0.0553		0.1977			0.0575		0.7723		0.0973			0.1268		0.0795		0.1296
			0.096		0.2928		0.0926			0.2554		0.0838		0.1777			0.0678		0.7252		0.0591			0.1855		0.078		0.0623
			0.0905		0.3742		0.0563			0.1722		0.1023		0.1726			0.0981		0.629		0.0661			0.1674		0.0365		0.0728
			0.0903		0.2823		0.1192			0.2003		0.0924		0.2143			0.149		0.7592		0.098			0.1606		0.066		0.0897
			0.0415		0.3928		0.0491			0.3354		0.1075		0.1595			0.1073		0.7738		0.1055			0.1699		0.0314		0.0575
			0.0283		0.3978		0.0793			0.2304		0.0935		0.2459			0.1894		0.7114		0.0802			0.1563		0.0701		0.0992
			0.0641		0.4031		0.0714			0.2353		0.0815		0.1103			0.1158		0.7919		0.0809			0.1605		0.1083		0.1351
			0.092		0.2986		0.0846			0.2215		0.073		0.1826			0.1138		0.7507		0.1314			0.1615		0.1069		0.0898
			0.0561		0.3283		0.0645			0.2187		0.0808		0.1901			0.1511		0.6974		0.0768			0.1432		0.0794		0.0684
			0.0666		0.373		0.1167			0.2287		0.0946		0.1854			0.1189		0.7649		0.0624			0.1579		0.0582		0.0443
			0.0892		0.3765		0.0707			0.2125		0.0707		0.2006			0.1235		0.7525		0.0952			0.2255		0.112		0.0721
			0.0909		0.3016		0.0811			0.2188		0.087		0.1747			0.1122		0.735		0.1338			0.2352		0.1288		0.1116
			0.0765		0.2888		0.0722			0.259		0.0997		0.1823			0.0839		0.7601		0.0543			0.1767		0.0325		0.116
			0.0828		0.3382		0.0573			0.1982		0.0808		0.1845			0.0785		0.7105		0.076			0.2217		0.0926		0.0664
			0.081		0.3522		0.0292			0.2209		0.0832		0.2279			0.1334		0.7824		0.0341			0.1892		0.0862		0.0488
			0.0727		0.3795		0.1426			0.2021		0.068		0.1548			0.0835		0.7611		0.086			0.2338		0.0978		0.0488
			0.1101		0.4104		0.1071			0.1962		0.1074		0.1548			0.1257		0.7617		0.07			0.197		0.069		0.0404
			0.0706		0.3502		0.069			0.1587		0.096		0.1778			0.1041		0.7597		0.0418			0.1729		0.0743		0.063
			0.0358		0.4557		0.0499			0.1512		0.0582		0.1966			0.056		0.7406		0.058			0.1946		0.0551		0.0862
			0.0451		0.2981		0.146			0.216		0.1191		0.1593			0.0908		0.766		0.0099			0.2121		0.0768		0.0777
			0.0944		0.3355		0.062			0.1824		0.1169		0.1594			0.083		0.7392		0.0813			0.1579		0.0925		0.0823
			0.065		0.3709		0.0585			0.2229		0.1355		0.1299			0.0636		0.7358		0.0732			0.1888		0.1111		0.1059
			0.0389		0.3505		0.0786			0.2409		0.1208		0.2087			0.0716		0.7902		0.1733			0.1986		0.0628		0.0545
			0.0412		0.3877		0.0935			0.1549		0.1254		0.1609			0.1213		0.7699		0.0767			0.1954		0.0623		0.0342
			0.0358		0.4084		0.0996			0.2319		0.0588		0.1812			0.0719		0.6988		0.1137			0.1596		0.0725		0.0719
			0.0518		0.3734		0.1573			0.2433		0.1292		0.1769			0.109		0.7737		0.0777			0.1849		0.067		0.0821
			0.0652		0.341		0.0551			0.0988		0.0853		0.1571			0.1344		0.7507		0.0466			0.2147		0.0697		0.0698
			0.1218		0.3891		0.1105			0.2573		0.0989		0.1928			0.0518		0.6996		0.049			0.1689		0.0566		0.0587
			0.111		0.3605		0.1022			0.1727		0.0753		0.2342			0.0875		0.7501		0.0983			0.1909		0.0972		0.0533
			0.0676		0.3556		0.1123			0.2292		0.103		0.1963			0.1747		0.7073		0.1391			0.1934		0.0754		0.0867
			0.1226		0.2693		0.0677			0.1896		0.0846		0.1702			0.1143		0.8154		0.086			0.1401		0.0696		0.1023
			0.0613		0.3127		0.0743			0.2338		0.0711		0.1655			0.1133		0.7308		0.0781			0.1567		0.0895		0.0775
			0.0874		0.4167		0.0963			0.2788		0.0783		0.1351			0.077		0.7142		0.1051			0.2126		0.0893		0.05
			0.0826		0.3876		0.1554			0.2116		0.0982		0.1994			0.117		0.7489		0.0714			0.1439		0.0534		0.0619
			0.0554		0.3219		0.0508			0.2375		0.0981		0.1847			0.1387		0.7035		0.107			0.1891		0.0715		0.0617
			0.1732		0.3555		0.1238			0.2172		0.0915		0.1455			0.1074		0.8203		0.0976			0.1761		0.0516		0.0669
			0.0595		0.2709		0.052			0.2542		0.0486		0.1821			0.0669		0.7769		0.0807			0.1828		0.0509		0.0998
			0.1141		0.3385		0.1071			0.2678		0.0896		0.207			0.0993		0.7584		0.0777			0.2192		0.0802		0.0761
			0.0816		0.2945		0.1263			0.1805		0.0515		0.1781			0.0928		0.6927		0.095			0.1958		0.097		0.068
			0.0603		0.3864		0.1117			0.2415		0.0628		0.1785			0.0755		0.7373		0.1218			0.1974		0.0819		0.0534
			0.0697		0.3579		0.0973			0.1842		0.0627		0.1579			0.1087		0.75		0.0469			0.189		0.0646		0.0377
			0.0838		0.3891		0.087			0.2835		0.1308		0.1579			0.075		0.7377		0.1147			0.205		0.0481		0.0924
			0.0722		0.3368		0.0757			0.21		0.074		0.1528			0.1086		0.7957		0.1356			0.1546		0.076		0.0557
			0.0628		0.4079		0.0749			0.1761		0.0706		0.1487			0.1049		0.7164		0.129			0.2037		0.0529		0.073
			0.122		0.3455		0.0362			0.1814		0.1123		0.1808			0.1038		0.7761		0.0685			0.1402		0.097		0.1484
			0.0992		0.2926		0.0727			0.1892		0.0765		0.1266			0.0548		0.7313		0.0805			0.1938		0.0667		0.0996
			0.0957		0.3437		0.139			0.1478		0.1038		0.1922			0.1301		0.756		0.0973			0.1982		0.0989		0.0385
			0.1048		0.4625		0.0587			0.1886		0.0738		0.2012			0.0953		0.7452		0.1037			0.2141		0.0608		0.0222
			0.0503		0.3355		0.1245			0.2529		0.0661		0.2302			0.082		0.7675		0.1242			0.1598		0.0781		0.043
			0.0524		0.2645		0.0953			0.212		0.0981		0.1841			0.1212		0.7177		0.1032			0.1601		0.0773		0.0488
			0.0684		0.3751		0.1072			0.224		0.1492		0.2115			0.1028		0.7847		0.0604			0.1661		0.0935		0.0552
			0.0327		0.3849		0.1308			0.2534		0.0516		0.1414			0.0883		0.7811		0.0996			0.1824		0.0825		0.0926
			0.0659		0.2905		0.1246			0.2225		0.0654		0.1892			0.0693		0.7534		0.0635			0.1802		0.0561		0.0679
			0.0932		0.4005		0.1147			0.2565		0.0496		0.1027			0.1076		0.8247		0.1087			0.1791		0.0567		0.07
			0.0401		0.3415		0.1209			0.1798		0.0779		0.1851			0.1239		0.7752		0.0669			0.1787		0.0855		0.0464
			0.0408		0.3804		0.0678			0.2152		0.0888		0.1276			0.0953		0.6961		0.0713			0.2139		0.1005		0.1004
			0.0298		0.3457		0.0309			0.186		0.1072		0.1748			0.0518		0.7347		0.0589			0.1847		0.1057		0.0593
			0.0541		0.3489		0.0564			0.2213		0.0601		0.2242			0.0526		0.6933		0.1096			0.2053		0.0548		0.0625
			0.1272		0.4167		0.1146			0.2465		0.0564		0.1842			0.075		0.7414		0.0608			0.2028		0.0765		0.0517
			0.0625		0.3552		0.1141			0.1966		0.0716		0.198			0.1248		0.7552		0.13			0.1342		0.0805		0.0548
			0.0691		0.3436		0.0777			0.2436		0.0717		0.202			0.1455		0.7793		0.0635			0.1718		0.0702		0.0603
			0.1131		0.3966		0.0766			0.1751		0.0647		0.1805			0.1305		0.763		0.0884			0.2207		0.0541		0.0708
			0.0477		0.3625		0.0481			0.2028		0.091		0.1948			0.11		0.783		0.1225			0.1831		0.0862		0.0583
			0.0702		0.3315		0.1405			0.2166		0.082		0.1849			0.1084		0.7665		0.083			0.1662		0.0562		0.0849
			0.0582		0.3227		0.0916			0.2274		0.0824		0.1803			0.0839		0.795		0.0991			0.158		0.0746		0.0979
			0.0512		0.3173		0.0488			0.2438		0.0829		0.1099			0.1573		0.7332		0.0314			0.1573		0.0551		0.08
			0.0975		0.3147		0.1598			0.2591		0.1031		0.1812			0.1059		0.7922		0.1172			0.1344		0.0533		0.0809
			0.1052		0.2656		0.0783			0.2014		0.1343		0.1982			0.0524		0.7982		0.1266			0.1844		0.0441		0.06
			0.0712		0.2845		0.0792			0.2497		0.0891		0.2236			0.1518		0.7493		0.0988			0.211		0.084		0.0856
			0.1093		0.3949		0.1375			0.1672		0.0639		0.2097			0.1003		0.7475		0.0734			0.2365		0.0466		0.0667
			0.0393		0.3634		0.0549			0.2466		0.0936		0.1607			0.0705		0.7588		0.0825			0.2314		0.0372		0.1149
			0.0554		0.281		0.0377			0.2619		0.1295		0.178			0.131		0.7522		0.1149			0.1886		0.0395		0.068
			0.091		0.272		0.0539			0.2275		0.0934		0.2016			0.0998		0.7669		0.1347			0.1796		0.0538		0.0562
			0.0363		0.3335		0.0668			0.1921		0.0636		0.2117			0.0899		0.8178		0.0948			0.1653		0.0756		0.1068
			0.0775		0.4207		0.0797			0.3021		0.1206		0.1643			0.1415		0.7494		0.1111			0.2131		0.0719		0.1039
			0.0795		0.3047		0.1143			0.2201		0.0792		0.1832			0.1047		0.731		0.0617			0.1983		0.0645		0.0801
			0.0718		0.2813		0.066			0.1459		0.0751		0.1336			0.1284		0.7537		0.1514			0.1644		0.1055		0.0722
			0.1359		0.3332		0.0876			0.2791		0.0549		0.1656			0.0903		0.7794		0.0741			0.2168		0.0965		0.1079
			0.0927		0.347		0.0642			0.2095		0.0724		0.1822			0.0869		0.7665		0.112			0.2007		0.1147		0.0625
			0.0587		0.364		0.0644			0.2729		0.0935		0.1622			0.1474		0.7831		0.0705			0.1707		0.0522		0.1144
			0.0436		0.3462		0.0953			0.2075		0.082		0.189			0.0855		0.7924		0.0265			0.2024		0.0585		0.063
			0.0616		0.3415		0.0784			0.2655		0.0916		0.1736			0.109		0.7809		0.0814			0.1639		0.0422		0.1148
			0.104		0.3185		0.0842			0.2363		0.0949		0.2481			0.196		0.7323		0.086			0.1581		0.088		0.0638
			0.0916		0.308		0.0765			0.2097		0.0396		0.2407			0.1417		0.8043		0.1064			0.1596		0.0639		0.046
			0.039		0.3511		0.0941			0.2032		0.0804		0.154			0.177		0.7785		0.0598			0.1856		0.1184		0.0665
			0.0302		0.3371		0.0981			0.1792		0.0822		0.1776			0.1502		0.7677		0.1192			0.1444		0.0729		0.0521
			0.0969		0.3315		0.1069			0.1671		0.062		0.1355			0.1105		0.8178		0.0956			0.1747		0.0902		0.0989
			0.0329		0.2285		0.0495			0.2081		0.0976		0.1816			0.0895		0.7442		0.0786			0.2002		0.0721		0.0902
			0.0676		0.3032		0.0772			0.2176		0.0693		0.1592			0.0978		0.7604		0.0848			0.2151		0.0827		0.0773
			0.1146		0.3422		0.0592			0.2336		0.1127		0.1921			0.1029		0.7255		0.0557			0.1835		0.0505		0.0488
			0.037		0.4086		0.0821			0.138		0.108		0.1756			0.1077		0.7149		0.049			0.1323		0.0433		0.092
			0.0959		0.3162		0.0423			0.2526		0.0689		0.1493			0.0683		0.7842		0.1428			0.1328		0.0581		0.0744
			0.0762		0.3814		0.0829			0.2135		0.0684		0.2305			0.1322		0.7349		0.0945			0.2261		0.0695		0.098
			0.0545		0.2942		0.0897			0.1786		0.0862		0.1626			0.1243		0.8109		0.1036			0.2204		0.063		0.0814
			0.0436		0.3515		0.0618			0.3088		0.0827		0.2108			0.0941		0.7344		0.0601			0.1594		0.0809		0.0573
			0.0808		0.3613		0.1029			0.1534		0.0724		0.2165			0.0923		0.7543		0.1328			0.2633		0.0575		0.072
			0.0506		0.4004		0.1158			0.1351		0.0379		0.164			0.1444		0.7411		0.0626			0.1802		0.0807		0.1108
			0.0909		0.2603		0.0333			0.1193		0.0577		0.1607			0.1259		0.7213		0.1078			0.2547		0.083		0.0904
			0.1355		0.361		0.0353			0.2069		0.0794		0.1874			0.0898		0.7221		0.0419			0.1601		0.0758		0.0684
			0.1504		0.3938		0.0324			0.169		0.0904		0.1711			0.1502		0.7792		0.1229			0.1615		0.051		0.0368
			0.0505		0.25		0.1091			0.2334		0.0619		0.1469			0.1038		0.7739		0.0662			0.2166		0.0878		0.0959
			0.0706		0.3577		0.1484			0.1983		0.0438		0.1848			0.0741		0.7894		0.106			0.2153		0.0385		0.1036
			0.1481		0.4079		0.047			0.186		0.1135		0.2139			0.1448		0.7303		0.176			0.2109		0.0508		0.075
			0.0662		0.3488		0.0739			0.2119		0.0936		0.2412			0.0447		0.7392		0.0514			0.2636		0.0891		0.0688
			0.1456		0.2878		0.0879			0.1954		0.0793		0.2168			0.1537		0.7951		0.0201			0.1834		0.0539		0.0463
			0.0482		0.37		0.1041			0.2285		0.0706		0.2031			0.0553		0.7484		0.0601			0.1986		0.0296		0.1086
			0.1368		0.3664		0.067			0.2299		0.0899		0.1646			0.1327		0.7755		0.1375			0.1991		0.0488		0.0779
			0.0502		0.3349		0.0657			0.2203		0.0584		0.1759			0.1055		0.7464		0.1423			0.1614		0.0634		0.0423
			0.0432		0.4221		0.0609			0.1674		0.0897		0.1511			0.0911		0.7706		0.0976			0.1707		0.092		0.1118
			0.0804		0.3107		0.0852			0.1858		0.0285		0.1599			0.1778		0.7739		0.1104			0.2101		0.0679		0.0683
			0.0564		0.3996		0.1262			0.2514		0.0513		0.2029			0.062		0.7544		0.1126			0.1982		0.1131		0.1259
			0.1109		0.2874		0.0626			0.2327		0.0568		0.1391			0.0872		0.7753		0.1257			0.2113		0.1666		0.0776
			0.0555		0.3451		0.0874			0.1844		0.1123		0.1591			0.1242		0.8251		0.0738			0.2082		0.0875		0.0677
			0.0556		0.3694		0.0944			0.2544		0.0963		0.1643			0.1164		0.775		0.0978			0.2081		0.0635		0.0987
			0.0698		0.4246		0.0668			0.3313		0.0573		0.1784			0.1364		0.7286		0.0697			0.2151		0.0627		0.0754
			0.0756		0.2971		0.0598			0.1452		0.0789		0.151			0.0861		0.7646		0.098			0.1905		0.0606		0.077
			0.0928		0.303		0.0827			0.1732		0.0755		0.1545			0.0703		0.7565		0.0422			0.2141		0.117		0.0454
			0.0902		0.3432		0.1035			0.2266		0.0982		0.2093			0.1035		0.7623		0.0742			0.1738		0.0792		0.0542
			0.1124		0.3755		0.1382			0.2135		0.1156		0.2044			0.0615		0.7167		0.125			0.1619		0.0899		0.0924
			0.1665		0.3371		0.0873			0.259		0.0996		0.1445			0.1313		0.7428		0.1114			0.1622		0.054		0.106
			0.0754		0.3137		0.1153			0.2271		0.0582		0.1723			0.0461		0.7536		0.0863			0.199		0.0851		0.0921
			0.0707		0.3541		0.1154			0.1372		0.0983		0.1512			0.0932		0.7963		0.1023			0.1253		0.0645		0.057
			0.0892		0.4208		0.1276			0.2036		0.0895		0.1461			0.0518		0.7519		0.0213			0.1748		0.0605		0.0737
			0.06		0.3564		0.0895			0.2206		0.1164		0.1787			0.0977		0.7661		0.0603			0.1762		0.0537		0.0757
			0.0318		0.3661		0.1064			0.1874		0.0807		0.1722			0.1176		0.7947		0.1095			0.2179		0.099		0.0862
			0.0406		0.3449		0.0687			0.243		0.0509		0.1986			0.1352		0.7556		0.1375			0.201		0.0749		0.0868
			0.0593		0.4053		0.0828			0.2253		0.1256		0.2029			0.0989		0.753		0.0313			0.1641		0.0928		0.0583
			0.067		0.3692		0.061			0.2027		0.0885		0.1581			0.0947		0.7923		0.0916			0.2024		0.0659		0.0701
			0.051		0.378		0.0745			0.2458		0.1189		0.2139			0.1335		0.7802		0.0871			0.1196		0.0711		0.0544
			0.136		0.3342		0.0947			0.207		0.0922		0.1106			0.1012		0.7453		0.049			0.1425		0.078		0.0477
			0.0251		0.3561		0.0489			0.2294		0.0821		0.2142			0.1071		0.7773		0.0746			0.161		0.0505		0.0805
			0.0826		0.3773		0.0732			0.1594		0.0787		0.2108			0.1012		0.7802		0.113			0.2456		0.0593		0.0518
			0.0145		0.3274		0.0649			0.1507		0.0997		0.2179			0.1193		0.7652		0.0782			0.2196		0.0792		0.1145
			0.0387		0.3808		0.079			0.1952		0.1122		0.2133			0.0953		0.708		0.1085			0.2452		0.068		0.0694
			0.0352		0.3765		0.0989			0.2668		0.1037		0.1706			0.096		0.7871		0.1108			0.2		0.088		0.0716
			0.0759		0.2892		0.0916			0.2062		0.0854		0.1537			0.0942		0.7893		0.1087			0.2034		0.037		0.1075
			0.1087		0.3064		0.0666			0.2051		0.0735		0.1677			0.0612		0.7593		0.1362			0.2219		0.0482		0.0829
			0.0258		0.3678		0.0917			0.2125		0.0642		0.2009			0.0884		0.7331		0.0663			0.1901		0.1147		0.0369
			0.1095		0.3814		0.1089			0.2629		0.0633		0.1748			0.0936		0.7093		0.0435			0.2049		0.0747		0.0844
			0.0777		0.3538		0.1341			0.2379		0.1045		0.2101			0.0898		0.7774		0.0765			0.1883		0.0634		0.0848
			0.0723		0.2818		0.1429			0.1782		0.0786		0.1684			0.0369		0.7047		0.0878			0.1652		0.0842		0.0396
			0.065		0.3576		0.1238			0.2309		0.0606		0.152			0.0956		0.7697		0.0934			0.1632		0.0453		0.0634
			0.0705		0.4257		0.0508			0.2354		0.0894		0.1502			0.0888		0.6719		0.1001			0.2151		0.0365		0.039
			0.0877		0.3797		0.1055			0.1573		0.0539		0.1642			0.1306		0.7921		0.1004			0.1535		0.0473		0.065
			0.0566		0.2854		0.1146			0.1775		0.1162		0.129			0.0861		0.7838		0.1115			0.1693		0.0518		0.0635
			0.0615		0.3018		0.1094			0.2165		0.1483		0.2198			0.1018		0.7472		0.1273			0.2028		0.0994		0.0463
			0.0516		0.3613		0.0509			0.2414		0.1236		0.1549			0.0814		0.7604		0.131			0.1907		0.0255		0.0889
			0.0731		0.3012		0.0296			0.2368		0.1008		0.1652			0.0766		0.7463		0.1361			0.2086		0.0598		0.0727
			0.0498		0.3214		0.0213			0.1851		0.0511		0.1725			0.1454		0.7401		0.0496			0.1845		0.0746		0.0876
			0.1051		0.304		0.085			0.2223		0.1179		0.216			0.1115		0.7467		0.027			0.2185		0.0667		0.0848
			0.1106		0.3739		0.0496			0.2247		0.0734		0.1543			0.071		0.7742		0.1425			0.1998		0.0849		0.0667
			0.0383		0.4465		0.0394			0.2534		0.0612		0.1706			0.1272		0.7521		0.1092			0.1753		0.0472		0.1041
			0.036		0.4243		0.0964			0.2208		0.0913		0.1989			0.0628		0.7928		0.0751			0.1669		0.0961		0.0762
			0.1259		0.2867		0.0411			0.2266		0.0833		0.1464			0.0681		0.6612		0.1274			0.1727		0.1326		0.0636
			0.091		0.3415		0.0286			0.2373		0.0992		0.1176			0.1783		0.7551		0.1158			0.1716		0.1034		0.0608
			0.0999		0.3967		0.1705			0.1936		0.0867		0.1793			0.0998		0.7021		0.051			0.2239		0.0706		0.0444
			0.1086		0.3639		0.0944			0.2372		0.0998		0.2226			0.0795		0.7493		0.0503			0.1915		0.0728		0.0372
			0.0324		0.4167		0.1721			0.1636		0.1267		0.1394			0.1598		0.8219		0.1485			0.1731		0.1257		0.0489
			0.0606		0.3899		0.0977			0.2539		0.0602		0.182			0.1071		0.7529		0.0916			0.179		0.1275		0.0822
			0.0757		0.3428		0.0634			0.2526		0.068		0.1362			0.1145		0.7519		0.0393			0.2194		0.0805		0.0846
			0.0607		0.3748		0.0476			0.2489		0.0635		0.1975			0.0866		0.7738		0.1659			0.1843		0.0418		0.0784
			0.0641		0.3046		0.0955			0.2017		0.0419		0.175			0.0981		0.7309		0.0384			0.2043		0.0986		0.0326
			0.0541		0.3595		0.0963			0.2128		0.1213		0.2069			0.1271		0.7718		0.1036			0.1542		0.1101		0.0443
			0.0187		0.4391		0.0909			0.2611		0.0959		0.1289			0.1758		0.8372		0.097			0.1837		0.1058		0.0401
			0.1149		0.3019		0.1324			0.2253		0.0563		0.1628			0.1275		0.7129		0.0978			0.1458		0.1176		0.0674
			0.1118		0.3623		0.1089			0.2894		0.0437		0.1814			0.0844		0.7535		0.0898			0.1865		0.0476		0.1024
			0.0428		0.3487		0.1082			0.2322		0.0617		0.2033			0.1183		0.7444		0.102			0.1668		0.0281		0.0918
			0.0591		0.43		0.0706			0.223		0.0344		0.2296			0.128		0.7637		0.0937			0.1722		0.0999		0.0751
			0.0533		0.4243		0.092			0.2091		0.0811		0.1638			0.0788		0.8447		0.1187			0.203		0.0778		0.1096
			0.0342		0.3798		0.0363			0.2197		0.0703		0.14			0.0949		0.8342		0.0809			0.1811		0.1025		0.0759
			0.0594		0.4058		0.1883			0.1493		0.0696		0.2318			0.1176		0.734		0.122			0.1905		0.0633		0.0928
			0.0531		0.3366		0.0758			0.176		0.0702		0.1709			0.0742		0.7161		0.087			0.2449		0.0748		0.0657
			0.0806		0.2746		0.1691			0.2203		0.0595		0.1935			0.0708		0.7499		0.0558			0.1218		0.0687		0.065
			0.0904		0.2867		0.0781			0.2068		0.0677		0.1844			0.0626		0.7641		0.0818			0.1992		0.1445		0.0492
			0.0467		0.3664		0.0735			0.2092		0.137		0.2117			0.1194		0.8076		0.0542			0.205		0.0308		0.1016
			0.0777		0.3434		0.0464			0.2476		0.0607		0.1762			0.149		0.7065		0.0714			0.1495		0.0876		0.0584
			0.0443		0.3642		0.1205			0.1912		0.0643		0.1163			0.0935		0.7762		0.0564			0.1731		0.0511		0.0808
			0.1082		0.3947		0.0957			0.217		0.0861		0.2109			0.1314		0.754		0.0777			0.1659		0.063		0.0763
			0.1278		0.3652		0.112			0.2117		0.1425		0.1476			0.0679		0.8034		0.0784			0.2242		0.0744		0.0413
			0.0786		0.3439		0.0505			0.2086		0.0614		0.1812			0.0781		0.7623		0.0851			0.2127		0.1134		0.055
			0.0722		0.2996		0.1194			0.1976		0.063		0.2118			0.123		0.724		0.1486			0.1661		0.0874		0.0683
			0.0565		0.3234		0.1162			0.1992		0.0668		0.1508			0.1147		0.7806		0.1553			0.1645		0.0992		0.0695
			0.0499		0.3589		0.0722			0.2094		0.055		0.1974			0.1106		0.7368		0.0754			0.1554		0.0787		0.1117
			0.0794		0.3326		0.0898			0.2533		0.0424		0.1315			0.1285		0.7396		0.1076			0.1687		0.0826		0.1091
			0.0336		0.3608		0.0718			0.2099		0.0659		0.1493			0.1072		0.7616		0.0429			0.2019		0.0627		0.0611
			0.0519		0.3961		0.0473			0.2296		0.1033		0.2193			0.1372		0.7395		0.0341			0.1745		0.0265		0.1038
			0.0344		0.3964		0.0819			0.1888		0.0846		0.1666			0.1355		0.7246		0.1036			0.2093		0.105		0.079
			0.1072		0.2994		0.0917			0.2288		0.0542		0.2714			0.0823		0.7696		0.0718			0.2123		0.0925		0.0857
			0.0886		0.356		0.1087			0.1573		0.041		0.1213			0.1401		0.7359		0.0778			0.1709		0.0906		0.0546
			0.1647		0.2742		0.0411			0.2636		0.0606		0.2235			0.052		0.7395		0.1015			0.2081		0.0808		0.0918
			0.0326		0.4334		0.1157			0.2577		0.0605		0.1183			0.165		0.7182		0.0667			0.2343		0.083		0.0484
			0.0581		0.3196		0.1857			0.2694		0.0946		0.1554			0.1118		0.7921		0.0765			0.201		0.0639		0.0906
			0.0844		0.3136		0.1651			0.2144		0.0873		0.1603			0.0875		0.7578		0.0788			0.2093		0.0634		0.0868
			0.154		0.3047		0.1058			0.2345		0.0304		0.218			0.1339		0.7563		0.0225			0.1922		0.1009		0.073
			0.058		0.3864		0.0821			0.2178		0.0621		0.1686			0.0902		0.7401		0.075			0.1841		0.0786		0.0894
			0.0839		0.3476		0.0465			0.2762		0.0404		0.1816			0.0726		0.7892		0.1082			0.1677		0.096		0.0604
			0.1068		0.3206		0.0972			0.1366		0.0816		0.1727			0.1607		0.7493		0.1019			0.1795		0.0782		0.1269
			0.0639		0.3181		0.1271			0.2382		0.0686		0.1922			0.1133		0.6965		0.1131			0.186		0.031		0.0317
			0.0927		0.3724		0.0737			0.215		0.0685		0.145			0.0575		0.7719		0.0994			0.2133		0.0928		0.0771
			0.0231		0.2715		0.0306			0.2226		0.0807		0.1854			0.113		0.8048		0.1308			0.1917		0.0848		0.0961
			0.0869		0.3153		0.1199			0.2321		0.0909		0.2069			0.0609		0.7249		0.037			0.1887		0.0614		0.1157
			0.0838		0.232		0.1203			0.2178		0.0495		0.179			0.1437		0.7765		0.0679			0.1836		0.0519		0.0963
			0.0359		0.3383		0.0734			0.2084		0.0945		0.1393			0.1338		0.8284		0.0837			0.1565		0.0668		0.049
			0.0731		0.3295		0.0664			0.3343		0.0582		0.2047			0.0565		0.7576		0.1478			0.219		0.0688		0.04
			0.0756		0.3298		0.09			0.2215		0.078		0.1508			0.1525		0.7848		0.0872			0.1409		0.0654		0.0905
			0.0443		0.3382		0.0722			0.1997		0.0728		0.2297			0.1231		0.7169		0.0948			0.1555		0.1602		0.0922
			0.0333		0.3009		0.0738			0.2833		0.0628		0.1738			0.1349		0.8004		0.0752			0.0911		0.0386		0.1211
			0.0438		0.3152		0.0704			0.2576		0.0644		0.1877			0.1488		0.7927		0.1204			0.1938		0.1193		0.0832
			0.1645		0.2717		0.1115			0.2299		0.1017		0.1812			0.1648		0.7753		0.0691			0.214		0.0701		0.0653
			0.0745		0.3391		0.0309			0.1971		0.06		0.1853			0.0864		0.7305		0.0299			0.1485		0.0289		0.0413
			0.0792		0.366		0.0739			0.3139		0.0558		0.178			0.0756		0.7486		0.0961			0.1416		0.0703		0.0779
			0.0643		0.4386		0.1632			0.1727		0.0501		0.1426			0.1537		0.7528		0.0894			0.2022		0.0721		0.0837
			0.0631		0.3087		0.1158			0.2376		0.1035		0.1484			0.1241		0.7872		0.0979			0.2166		0.0785		0.1158
			0.0357		0.3236		0.1417			0.2321		0.0435		0.1787			0.1277		0.7541		0.0868			0.17		0.0765		0.0359
			0.1085		0.322		0.0659			0.2432		0.066		0.2136			0.1132		0.8141		0.1298			0.1752		0.0423		0.0489
			0.063		0.3263		0.0881			0.1342		0.107		0.2491			0.0626		0.7484		0.1034			0.1585		0.0967		0.068
			0.0513		0.3383		0.1272			0.2255		0.0582		0.1284			0.1263		0.7544		0.0984			0.2358		0.0719		0.0982
			0.022		0.3406		0.1095			0.1913		0.0776		0.1644			0.1339		0.7531		0.0796			0.1731		0.0891		0.0427
			0.1011		0.3736		0.0353			0.1977		0.0786		0.1835			0.0823		0.7727		0.085			0.171		0.0419		0.0526
			0.1127		0.3476		0.1634			0.2425		0.0866		0.0836			0.1172		0.7781		0.1074			0.1473		0.0676		0.0576
			0.0699		0.3065		0.0852			0.2249		0.0605		0.185			0.126		0.7682		0.1628			0.1412		0.0889		0.0674
			0.0588		0.3236		0.0889			0.2437		0.0839		0.1909			0.0773		0.7761		0.1593			0.1928		0.0774		0.0633
			0.0702		0.3807		0.1188			0.2437		0.0872		0.1429			0.0589		0.7818		0.0974			0.1766		0.0499		0.0751
			0.1084		0.2936		0.083			0.2514		0.0937		0.2282			0.1775		0.7688		0.075			0.1642		0.0987		0.0883
			0.0879		0.3191		0.091			0.2474		0.0669		0.1933			0.1132		0.7522		0.1037			0.201		0.052		0.0526
			0.1158		0.3722		0.1402			0.218		0.1167		0.179			0.0981		0.7216		0.0968			0.2319		0.0828		0.0386
			0.0391		0.4142		0.0971			0.2896		0.081		0.139			0.0829		0.773		0.0943			0.166		0.0925		0.0342
			0.0491		0.3768		0.1013			0.1893		0.0874		0.1423			0.1422		0.7517		0.0714			0.2076		0.0808		0.0654
			0.1016		0.3922		0.048			0.2434		0.0942		0.1866			0.1385		0.7583		0.0611			0.2036		0.0663		0.0709
			0.0558		0.3109		0.1267			0.2786		0.0707		0.2177			0.1382		0.7505		0.0315			0.2126		0.0889		0.0396
			0.087		0.3073		0.0718			0.2022		0.0827		0.1724			0.1168		0.7805		0.0782			0.1989		0.0594		0.0806
			0.0475		0.3656		0.1146			0.1487		0.061		0.1582			0.1333		0.7518		0.1664			0.2119		0.037		0.0354
			0.1		0.4287		0.0805			0.2014		0.0468		0.1909			0.0721		0.7449		0.0707			0.2469		0.0674		0.1295
			0.0585		0.3263		0.1178			0.2558		0.1083		0.1715			0.1		0.78		0.0999			0.1936		0.0647		0.0523
			0.0574		0.3349		0.086			0.2369		0.055		0.2397			0.1059		0.7486		0.132			0.1651		0.0687		0.0611
			0.0852		0.3284		0.0406			0.2525		0.0818		0.205			0.1363		0.7584		0.1312			0.2043		0.1005		0.0385
			0.0758		0.369		0.105			0.1775		0.0482		0.1386			0.1294		0.7523		0.095			0.1652		0.0572		0.103
			0.0613		0.3145		0.1146			0.2289		0.0902		0.1695			0.1484		0.7449		0.0999			0.1701		0.0895		0.0984
			0.091		0.3334		0.0872			0.1399				0.13			0.1489		0.6352		0.0388			0.181		0.0832		0.0466

## Sheet: Figure 5
		Figure 5 I (Firing rate)									Figure 5 f (Vm)
		DBS 40Hz		DBS 40Hz		DBS 140Hz		DBS 140Hz			DBS 40Hz		DBS 140Hz		DBS 40Hz		DBS 140Hz
		Transient versus Baseline		Transient versus Baseline		Sustained versus Baseline		Sustained versus Baseline			Transient versus Baseline		Transient versus Baseline		Sustained versus Baseline		Sustained versus Baseline
		2.6197		0.6044		-1.5499		-0.076			0.3775		-0.8211		0.8473		-0.9216
		-17.3818		-22.0967		0.5694		-0.4705			-0.2592		0.8217		-0.1101		0.9933
		8.6419		17.3192		-23.3576		-14.2283			0.3186		0.0409		2.1327		0.3215
		0.2115		0.2485		-8.9589		-10.4839			0.0805		2.7271		0.1284		2.6036
		4.9881		-2.6569		-0.2755		-0.0135			0.1172		0.2595		0.3043		0.379
		-0.3396		0.0905		-0.3125		-0.3837			0.0229		0.5111		0.09		0.5004
		3.0685		2.5809		-0.4773		-0.8334			0.0766		0.1527		0.2326		0.1501
		-0.421		0.0972		0.8363		-0.0068			-0.0013		0.1419		0.061		0.1515
		1.4735		7.0091		0.3493		0.1243			-0.2182		0.1631		-0.0566		0.2322
		7.4737		5.7842		-1.4604		-2.4499			0.2989		0.1158		0.4032		0.0363
		0.2963		0.3888		6.3465		2.829			-0.0121		0.2627		-0.0791		0.3215
		-4.3388		-4.6913		0.0113		0.4329			0.1363		-0.0113		0.0016		-0.0168
		1.1853		17.0156		-3.7051		-2.5125			0.0401		0.0306		0.2853		0.0686
		8.5235		13.5844		-2.4729		0.1292			0.2515		-0.0025		0.4193		0.2121
		4.5566		4.3966		9.7429		0.5143			0.4702		0.518		0.8307		1.1587
		-0.3541		-4.3335		1.2176		0.6551			0.6051		0.2776		0.6639		0.3703
		7.1946		3.9056		-1.5291		-2.7468			0.2615		0.8211		0.2126		0.6104
		0.6088		0.1638		1.756		-0.0169			0.3691		0.9578		0.5586		1.1647
		0.2644		-0.1888		-0.1722		0.1553			0.1623		0.5533		0.4835		0.4876
		2.7979		5.5955		5.135		1.2932			-0.0551		0.6984		0.0026		1.1402
						9.3817		1.6001					0.4378				0.9313

## Sheet: Figure6
		Figure 6 h,Firing rate				Figure 6 e, Vm						Figure 6 d,Firing rate				Figure 6 a,Vm
		DBS 140Hz		DBS 140Hz		DBS 140Hz		DBS 140Hz				DBS 40Hz		DBS 40Hz		DBS 40Hz		DBS 40Hz
		non-opto		opto		non-opto		opto				non-opto		opto		non-opto		opto
		2.7973		2.6927		0.0601		0.0417				6.9		8.1		0.4142		0.33
		0		1.2574		0.0499		0.03				16.56		37.2		0.3211		0.2527
		6.8148		8.2525		0.0592		0.0477				141.68		153.6		0.4927		0.4301
		6.7592		12.9664		0.0107		0.0136				1.104		2.16		0.5396		0.508
		0.6935		1.4899		0.0387		0.0477				5.52		9.36		0.6923		0.6567
		2.1563		1.527		0.0427		0.0594				2.208		2.16		0.4531		0.3449
		0		0.372		0.0705		0.0645				15.456		8.64		0.9164		0.832
		0.7041		0.7331		0.0675		0.0391				2.208		1.44		0.1904		0.2725
		1.3398		0.3646		0.0527		0.0375				53.82		61.2		0.3655		0.2848
		0.9388		3.6137		0.026		0.0196				31.74		17.1		0.4893		0.3318
		13.3702		12.0974		0.1718		0.192				5.52		2.7		0.216		0.1344
		0.902		0.9034		0.0368		0.0293				1.38		4.5		0.1283		0.0752
		0		1.7496		0.0335		0.0147				57.2073		64.1455		0.3526		0.2328
		0		2.6317		0.0198		0.0204				57.96		42.3		0.6638		0.6344
		6.9653		4.3351		0.1045		0.0717				19.32		16.2		0.8119		0.7012
		1.7037		0.4631		0.0627		0.06				12.42		9.9		0.727		0.6443
		0.9356		0.9185		0.075		0.0324				16.56		13.5		0.7599		0.7493
		2.6796		0.4488		0.0455		0.0359				1.38		0.9		0.7529		0.7404
		0.9169		0.4525		0.0373		0.0469				0		0.9		0.8925		0.8248
		1.8969		2.2258		0.074		0.0573				19.6267		21.6		0.759		0.7313
		7.0769		5.7261		0.0872		0.0819

## Sheet: Figure 7
	8Hz Vm power							spike Vm PLV 8Hz								8Hz Vm power								spike Vm PLV 8Hz
	40Hz DBS /8Hz CoChR							40Hz DBS /8Hz CoChR								140Hz DBS /8Hz CoChR								140Hz DBS /8Hz CoChR
	Baseline		DBS stim		Post			Baseline		DBS stim		Post				Baseline		DBS stim		Post				Baseline		DBS stim		Post
	1.865		1.5152		1.4087			0.5149		0.059		NaN				1.7089		1.17		1.3475				0.4025		0.129		NaN
	3.6219		2.799		4.8861			0.575		0.4736		0.8622				4.7221		1.3422		1.4608				NaN		0.4588		NaN
	4.7028		1.9568		2.7568			0.8836		0.027		NaN				3.1323		2.4871		4.0988				0.4192		0.1735		0.8021
	4.0599		2.8662		3.547			0.6101		0.4448		0.6172				5.7484		1.6493		1.6001				0.8666		0.1323		0.3344
	4.2612		3.8661		3.0151			0.1536		0.1853		NaN				4.8015		2.4392		2.7118				0.563		NaN		NaN
	3.6793		2.7797		3.5993			0.1649		0.0493		NaN				3.8479		3.2068		2.2898				0.2922		0.1477		0.523
	2.7851		2.2597		2.1188			NaN		0.1793		NaN				5.0171		2.5045		3.4794				0.7796		NaN		NaN
	2.5756		2.0777		2.4517			0.0285		0.1744		0.8474				2.6277		2.4463		2.1019				0.299		NaN		NaN
	5.4963		3.5595		5.5148			0.8233		0.1699		0.9183				2.677		2.1399		1.8794				NaN		NaN		0.619
	4.4995		2.8896		4.5907			0.7797		0.2016		0.9247				5.579		4.6637		4.6663				0.8103		0.7422		0.7656
	4.8715		3.2341		5.0394			0.5236		0.3144		0.3002				4.5658		2.7082		4.2665				0.5565		0.0704		0.8151
	3.1603		2.2232		3.4156			0.7387		0.9368		0.8421				4.7003		3.0512		4.3066				0.5135		0.2118		0.2828
	4.3556		3.5444		3.715			0.8363		0.101		0.8449				3.7316		2.5844		3.46				0.628		0.638		0.8544
	2.8397		1.7953		3.5243			NaN		0.2135		NaN				4.5932		3.8538		4.417				0.6724		0.8101		0.7997
	4.1742		3.5178		3.8438			NaN		0.1395		0.3166				3.9971		2.2056		3.4399				0.4279		0.1586		NaN
	3.0901		1.6201		2.6539			0.7356		0.0984		0.2606				3.4231		1.8995		3.9619				NaN		0.2393		NaN
	4.3806		2.2224		2.2446			NaN		0.1999		NaN				4.6666		1.7488		4.6528				0.7455		NaN		0.533
	3.5972		2.0132		1.8882			NaN		NaN		NaN				4.1344		1.2381		2.0821				NaN		0.1168		NaN
	5.3811		2.5623		5.3595			NaN		NaN		0.6059				4.2335		2.2228		2.2113				NaN		NaN		NaN
	3.7789		3.2249		4.2124			0.104		0.1481		NaN				5.6774		1.8656		3.0995				0.2334		0.2613		0.5016
																3.7801		2.2135		2.5551				0.3563		0.0593		0.1019

## Sheet: Figure 8
		Vm depolarization during DBS for 140Hz	Vm depolarization during DBS for 40Hz		Suppression of CoChR evoked Vm Power at 8Hz for 140Hz	Suppression of CoChR evoked Vm Power at 8Hz for 40Hz			Suppression of CoChR evoked 8Hz spike-Vm PLV for 140Hz	Suppression of CoChR evoked 8Hz spike-Vm PLV for 40Hz
		-0.342965	0.530222		0.284971	0.1876			0.2258	0.4558
		1.62067	-0.174498		0.708796	0.2272			NaN	0.1065
		0.175285	3.45116		0.245123	0.5839			0.2593	0.8353
		3.63456	0.279691		0.717654	0.294			0.7159	0.187
		0.686628	0.638924		0.484278	0.0927			NaN	-0.086
		0.98923	0.112381		0.132611	0.2445			0.1937	0.2388
		0.225235	0.524261		0.503568	0.1886			NaN	0.6529
		0.288103	0.12034		0.0242745	0.1933			NaN	0.1442
		0.410537	-0.0570584		0.162146	0.3524			NaN	0.6684
		0.010141	0.428828		0.167253	0.3578			0.0527	0.508
		0.341357	-0.258906		0.407443	0.3361			0.5487	0.2092
		-0.118801	-0.0902616		0.368651	0.2965			0.5297	-0.1973
		-0.00814492	0.415646		0.29773	0.1862			-0.0032	0.7388
		0.209581	0.426697		0.157122	0.3678			-0.085	NaN
		1.91276	0.921714		0.455177	0.1572			0.2694	NaN
		0.508254	0.917798		0.446502	0.4757			NaN	0.6032
		1.0711	0.450463		0.606707	0.4927			NaN	0.5636
		1.87113	0.79379		0.685549	0.4404			NaN	NaN
		0.941282	0.596624		0.422857	0.5238			NaN	NaN
		1.56063	0.212631		0.671829	0.1466			0.2974	0.3178
		1.51514			0.438807				0.1006

## Sheet: Supplementary Figure 2
	DBS amplitude		Vm depolarization during DBS
	50		-0.6001
	10		0.5329
	60		1.6052
	40		0.5228
	30		1.2863
	50		0.122
	30		0.0238
	50		2.1637
	40		0.6953
	40		2.4205
	55		3.1535
	20		-0.032
	30		0.0507
	35		0.1531
	30		1.1603
	30		0.2288
	50		0.1074
	30		0.4182
	40		-0.1098
	50		0.2508
	30		0.1185
	60		0.9717
	40		0.0042
	30		0.4611
	40		0.995
	50		0.2394
	30		0.2233
	40		2.1465
	40		2.5718
	40		0.3611
	55		0.9226
	30		-0.2164
	35		0.2614
	35		-0.8081
	30		2.3396
	30		0.7897
	50		-0.2751
	40		0.1375
	20		0.0074
	50		1.7227
	30		0.2124
	50		-0.4606
	60		1.2317
	30		0.2779
	30		2.7195
	40		0.5006
	50		0.6483
	50		0.1269
	50		0.1897
	50		0.2799
	50		-0.0015
	50		0.3226
	50		-0.083
	50		0.0695
	50		0.2539
	50		1.4939
	50		0.4222
	60		0.709
	50		1.4289
	50		0.6154
	40		1.2737
	40		1.2832
	50		-0.4484
	60		1.199
	30		0.2699
	30		2.6879
	40		0.4946
	50		0.6408
	50		0.1254
	50		0.1874
	50		0.2765
	50		-0.0015
	50		0.3181
	50		-0.0819
	50		0.0685
	50		0.2498
	50		1.4698
	50		0.4153
	60		0.6973
	50		1.4052
	50		0.6051
	40		1.2522
	40		1.2611

## Sheet: Supplementary Figure 4
	Extended Figure 4, spike-Vm PLV
	40Hz DBS		40Hz DBS			140Hz DBS		140Hz DBS
	TRUE		Shuffled			TRUE		Shuffled
	0.3223		0.0834			NaN		NaN
	0.9201		0.095			0.0683		0.0624
	0.9178		0.2338			NaN		NaN
	0.8613		0.121			0.4124		0.047
	0.7184		0.1113			0.375		0.0154
	0.1881		0.1126			0.6323		0.1347
	NaN		NaN			0.4108		0.1429
	0.9241		0.149			0.2252		0.2652
	0.7179		0.1501			0.0854		0.096
	0.8712		0.1274			0.4402		0.0194
	0.5665		0.0711			0.4832		0.01
	0.5408		0.0218			NaN		NaN
	0.4186		0.0338			0.4792		0.2307
	0.8472		0.2219			0.486		0.3001
	0.6781		0.3319			0.1141		0.4091
	0.8807		0.0945			0.2564		0.0182
	0.2316		0.1761			0.1697		0.1347
	0.9188		0.1241			0.2021		0.071
	0.936		0.1134			0.1935		0.2662
	NaN		NaN			0.1221		0.0374
	0.7786		0.2123			0.1154		0.0419
	0.7455		0.1138			0.2225		0.0612
						NaN		NaN
						0.2067		0.0061
						0.9015		0.0819
						0.1505		0.0595
